# Supplementary material for: 16-[(E)-Benzyl­idene]-13-hy­droxy-4-methyl-2-phenyl-4,14-diaza­penta­cyclo-[12.3.1.01,5.05,13.07,12]octa­deca-7(12),8,10-triene-6,17-dione
Source: Acta Crystallogr Sect E Struct Rep Online. 2010 Jun 5;66(Pt 7):o1540–1. doi: 10.1107/S1600536810020271 (PMC3006797; doi:10.1107/S1600536810020271)
Supplement: Supplementary file 1 [file e-66-o1540-sup1.cif]

##############################################################################
###                                                                        ###
###        Electronic paper (Acta Crystallographica Section E)             ###
###                                                                        ###
##############################################################################
#                                                                            #
# This CIF contains the data in a paper accepted for publication in Acta     #
# Crystallographica Section E. It conforms to the requirements of Notes      #
# for Authors for Section E, and has been peer reviewed under the auspices   #
# of the IUCr Commission on Journals.                                        #
#                                                                            #
# Full details of the Crystallographic Information File format               #
# are given in the paper "The Crystallographic Information File (CIF):       #
# a New Standard Archive File for Crystallography" by S. R. Hall, F. H.      #
# Allen and I. D. Brown [Acta Cryst. (1991), A47, 655-685].                  #
#                                                                            #
# The current version of the core CIF dictionary is obtainable from          #
# ftp://ftp.iucr.org/pub/cif_core.dic. The current version number is 2.4.    #
#                                                                            #
# Software is freely available for graphical display of the structure(s) in  #
# this CIF.  For information consult the CIF home page http://www.iucr.org/  #
# cif/home.html                                                              #
#                                                                            #
# This file may be used for bona fide research purposes within the           #
# scientific community so long as proper attribution is given to the journal # 
# article from which it was obtained.                                        #
#                                                                            #
##############################################################################
                                             
data_global
_audit_creation_method     'form.cif (version 2.0)'
_journal_data_validation_number     ?
_journal_date_recd_electronic     2010-05-17
_journal_date_accepted     2010-05-28
_journal_name_full     'Acta Crystallographica, Section E'
_journal_year     2010
_journal_volume     66
_journal_issue      7
_journal_page_first     o1540
_journal_page_last     o1541
_journal_paper_category     QO
_journal_coeditor_code     RZ2455
_publ_contact_author_name     'Prof. Fun, Hoong-Kun'
_publ_contact_author_address
;
      X-ray Crystallography Unit
      School of Physics
      Universiti Sains Malaysia
      11800 USM, Penang
      MALAYSIA
;
_publ_contact_author_email     'hkfun@usm.my'
_publ_contact_author_fax     '604 6579150'
_publ_contact_author_phone     '604 6533652'
_publ_section_title
;\
16-[(<i>E</i>)-Benzylidene]-13-hydroxy-4-methyl-2-phenyl-4,14-diazapentacyclo-\
[12.3.1.0^1,5^.0^5,13^.0^7,12^]octadeca-7(12),8,10-triene-6,17-dione
;
loop_
    _publ_author_name
    _publ_author_footnote
    _publ_author_address
    'Raju Suresh Kumar' ?
;
        School of Chemical Sciences
        Universiti Sains Malaysia
        11800 USM, Penang
        Malaysia
;
    'Hasnah Osman' ?
;
        School of Chemical Sciences
        Universiti Sains Malaysia
        11800 USM, Penang
        Malaysia
;
    'Mohamed Ashraf Ali' ?
;
      Institute for Research in Molecular Medicine
      Universiti Sains Malaysia
      11800 USM, Penang
      Malaysia
;
    'Ching Kheng Quah'
;
      Thomson Reuters ResearcherID: A-5525-2009.
;
;
      X-ray Crystallography Unit
      School of Physics
      Universiti Sains Malaysia
      11800 USM, Penang
      Malaysia
;
    'Hoong-Kun Fun'
;
      Thomson Reuters ResearcherID: A-3561-2009.
;
;     X-ray Crystallography Unit
      School of Physics
      Universiti Sains Malaysia
      11800 USM, Penang
      Malaysia
;
data_I
_audit_creation_method     SHELXL-97
_chemical_name_systematic
;\
16-[(<i>E</i>)-Benzylidene]-13-hydroxy-4-methyl-2-phenyl-4,14-
diazapentacyclo-[12.3.1.0^1,5^.0^5,13^.0^7,12^]octadeca-
7(12),8,10-triene-6,17-dione
;
_chemical_name_common     ?
_chemical_formula_moiety     'C30 H26 N2 O3'
_chemical_formula_sum     'C30 H26 N2 O3'
_chemical_formula_iupac     'C30 H26 N2 O3'
_chemical_formula_weight     462.53
_chemical_melting_point     ?
_symmetry_cell_setting     triclinic
_symmetry_space_group_name_H-M     'P -1'
_symmetry_space_group_name_Hall     '-P 1'
loop_
    _symmetry_equiv_pos_as_xyz
    'x, y, z'
    '-x, -y, -z'
_cell_length_a     9.0333(5)
_cell_length_b     9.4222(5)
_cell_length_c     14.0290(7)
_cell_angle_alpha     80.943(2)
_cell_angle_beta     78.0340(10)
_cell_angle_gamma     80.5780(10)
_cell_volume     1142.88(10)
_cell_formula_units_Z     2
_cell_measurement_reflns_used     9987
_cell_measurement_theta_min     2.82
_cell_measurement_theta_max     35.79
_cell_measurement_temperature     100
_exptl_crystal_description     'plate'
_exptl_crystal_colour     'yellow'
_exptl_crystal_size_max     0.51
_exptl_crystal_size_mid     0.394
_exptl_crystal_size_min     0.104
_exptl_crystal_density_diffrn     1.344
_exptl_crystal_density_meas     ?
_exptl_crystal_density_method     'not measured'
_exptl_crystal_F_000     488
_exptl_absorpt_coefficient_mu     0.087
_exptl_absorpt_correction_type     multi-scan
_exptl_absorpt_process_details     '(<i>SADABS</i>; Bruker, 2009)'
_exptl_absorpt_correction_T_min     0.9569
_exptl_absorpt_correction_T_max     0.9910
_exptl_special_details
;
The crystal was placed in the cold stream of an Oxford Cyrosystems Cobra
open-flow nitrogen cryostat (Cosier & Glazer, 1986) operating at 100.0 (1) K.
;
_diffrn_ambient_temperature     100
_diffrn_radiation_type     MoK\a
_diffrn_radiation_wavelength     0.71073
_diffrn_radiation_source     'fine-focus sealed tube'
_diffrn_radiation_monochromator     graphite
_diffrn_measurement_device_type
;
Bruker APEXII DUO CCD area-detector diffractometer
;
_diffrn_measurement_method     '\f and \w scans'
_diffrn_detector_area_resol_mean     ?
_diffrn_reflns_number     21768
_diffrn_reflns_av_R_equivalents     0.0257
_diffrn_reflns_av_sigmaI/netI     0.0188
_diffrn_reflns_theta_min     1.50
_diffrn_reflns_theta_max     25.50
_diffrn_reflns_theta_full     25.50
_diffrn_measured_fraction_theta_max     0.993
_diffrn_measured_fraction_theta_full     0.993
_diffrn_reflns_limit_h_min     -10
_diffrn_reflns_limit_h_max     10
_diffrn_reflns_limit_k_min     -11
_diffrn_reflns_limit_k_max     11
_diffrn_reflns_limit_l_min     -16
_diffrn_reflns_limit_l_max     16
_diffrn_standards_number     0
_diffrn_standards_interval_count     .
_diffrn_standards_interval_time     .
_diffrn_standards_decay_%     ?
_refine_special_details
;
Refinement of <i>F</i>^2^ against ALL reflections. The weighted <i>R</i>-factor
wR and goodness of fit <i>S</i> are based on <i>F</i>^2^, conventional
<i>R</i>-factors <i>R</i> are based on <i>F</i>, with <i>F</i> set to zero for
negative <i>F</i>^2^. The threshold expression of <i>F</i>^2^ >
\s(<i>F</i>^2^) is used only for calculating <i>R</i>-factors(gt) etc. and is
not relevant to the choice of reflections for refinement. <i>R</i>-factors
based on <i>F</i>^2^ are statistically about twice as large as those based on
<i>F</i>, and <i>R</i>- factors based on ALL data will be even larger.
;
_reflns_number_total     4213
_reflns_number_gt     3812
_reflns_threshold_expression     I>2\s(I)
_refine_ls_structure_factor_coef     Fsqd
_refine_ls_matrix_type     full
_refine_ls_R_factor_all     0.0470
_refine_ls_R_factor_gt     0.0429
_refine_ls_wR_factor_gt     0.1235
_refine_ls_wR_factor_ref     0.1296
_refine_ls_goodness_of_fit_ref     1.057
_refine_ls_restrained_S_all     1.057
_refine_ls_number_reflns     4213
_refine_ls_number_parameters     420
_refine_ls_number_restraints     0
_refine_ls_hydrogen_treatment     refall
_refine_ls_weighting_scheme     calc
_refine_ls_weighting_details
         'calc w=1/[\s^2^(Fo^2^)+(0.0728P)^2^+0.7251P] where P=(Fo^2^+2Fc^2^)/3'
_atom_sites_solution_hydrogens     geom
_atom_sites_solution_primary     direct
_atom_sites_solution_secondary     difmap
_refine_ls_shift/su_max     0.001
_refine_ls_shift/su_max_lt     0.001
_refine_ls_shift/su_mean     0.000
_refine_diff_density_max     0.579
_refine_diff_density_min     -0.287
_refine_ls_extinction_method     none
_refine_ls_extinction_coef     ?
loop_
    _atom_type_symbol
    _atom_type_description
    _atom_type_scat_dispersion_real
    _atom_type_scat_dispersion_imag
    _atom_type_scat_source
    'C' 'C' 0.0033 0.0016
                         'International Tables Vol C Tables 4.2.6.8 and 6.1.1.4'
    'H' 'H' 0.0000 0.0000
                         'International Tables Vol C Tables 4.2.6.8 and 6.1.1.4'
    'N' 'N' 0.0061 0.0033
                         'International Tables Vol C Tables 4.2.6.8 and 6.1.1.4'
    'O' 'O' 0.0106 0.0060
                         'International Tables Vol C Tables 4.2.6.8 and 6.1.1.4'
_computing_data_collection     'APEX2 (Bruker, 2009)'
_computing_cell_refinement     'SAINT (Bruker, 2009)'
_computing_data_reduction     'SAINT (Bruker, 2009)'
_computing_structure_solution     'SHELXTL (Sheldrick, 2008)'
_computing_structure_refinement     'SHELXTL (Sheldrick, 2008)'
_computing_molecular_graphics     'SHELXTL (Sheldrick, 2008)'
_computing_publication_material
;
SHELXTL (Sheldrick, 2008) and PLATON (Spek, 2009)
;
loop_
    _atom_site_type_symbol
    _atom_site_label
    _atom_site_fract_x
    _atom_site_fract_y
    _atom_site_fract_z
    _atom_site_U_iso_or_equiv
    _atom_site_adp_type
    _atom_site_calc_flag
    _atom_site_refinement_flags
    _atom_site_occupancy
    _atom_site_disorder_assembly
    _atom_site_disorder_group
    O O1 0.82023(14) 0.80718(12) 0.24270(9) 0.0260(3) Uani d . 1 . .
    O O2 0.64023(14) 0.37335(13) 0.07491(8) 0.0233(3) Uani d . 1 . .
    O O3 0.49620(13) 0.63815(12) 0.34310(8) 0.0233(3) Uani d . 1 . .
    N N1 0.85499(15) 0.43423(14) 0.12050(9) 0.0178(3) Uani d . 1 . .
    N N2 0.48231(16) 0.62423(16) 0.12640(10) 0.0245(3) Uani d . 1 . .
    C C1 0.8502(2) 0.36212(19) 0.51299(12) 0.0239(4) Uani d . 1 . .
    C C2 0.8939(2) 0.23665(19) 0.57195(13) 0.0277(4) Uani d . 1 . .
    C C3 1.0315(2) 0.15119(19) 0.54275(13) 0.0260(4) Uani d . 1 . .
    C C4 1.1253(2) 0.19167(19) 0.45416(13) 0.0253(4) Uani d . 1 . .
    C C5 1.0797(2) 0.31676(19) 0.39408(12) 0.0242(4) Uani d . 1 . .
    C C6 0.94117(19) 0.40277(17) 0.42240(12) 0.0208(3) Uani d . 1 . .
    C C7 0.88836(18) 0.53511(17) 0.36091(12) 0.0205(3) Uani d . 1 . .
    C C8 0.94062(18) 0.42773(17) 0.19982(11) 0.0185(3) Uani d . 1 . .
    C C9 0.88818(17) 0.55001(16) 0.26407(12) 0.0184(3) Uani d . 1 . .
    C C10 0.81293(18) 0.69051(16) 0.21854(11) 0.0186(3) Uani d . 1 . .
    C C11 0.72678(18) 0.67304(16) 0.13952(11) 0.0184(3) Uani d . 1 . .
    C C12 0.84420(18) 0.58165(16) 0.06730(11) 0.0190(3) Uani d . 1 . .
    C C13 0.60692(17) 0.56650(16) 0.18033(11) 0.0171(3) Uani d . 1 . .
    C C14 0.69153(18) 0.41489(16) 0.15331(11) 0.0181(3) Uani d . 1 . .
    C C15 0.65722(18) 0.31123(17) 0.24635(11) 0.0187(3) Uani d . 1 . .
    C C16 0.69109(19) 0.16143(17) 0.25931(13) 0.0229(4) Uani d . 1 . .
    C C17 0.6500(2) 0.08829(18) 0.35298(13) 0.0260(4) Uani d . 1 . .
    C C18 0.5782(2) 0.16322(19) 0.43228(13) 0.0263(4) Uani d . 1 . .
    C C19 0.54172(19) 0.31276(18) 0.41913(12) 0.0229(4) Uani d . 1 . .
    C C20 0.58088(18) 0.38532(16) 0.32502(11) 0.0182(3) Uani d . 1 . .
    C C21 0.55375(17) 0.54298(17) 0.29254(11) 0.0174(3) Uani d . 1 . .
    C C22 0.4708(2) 0.78239(19) 0.11858(14) 0.0287(4) Uani d . 1 . .
    C C23 0.63604(19) 0.81395(18) 0.09578(12) 0.0215(3) Uani d . 1 . .
    C C24 0.70024(18) 0.86012(16) -0.01149(12) 0.0198(3) Uani d . 1 . .
    C C25 0.8288(2) 0.93160(19) -0.03534(13) 0.0259(4) Uani d . 1 . .
    C C26 0.8949(2) 0.97029(19) -0.13279(14) 0.0283(4) Uani d . 1 . .
    C C27 0.8334(2) 0.93817(18) -0.20774(13) 0.0275(4) Uani d . 1 . .
    C C28 0.7038(2) 0.86923(19) -0.18502(13) 0.0271(4) Uani d . 1 . .
    C C29 0.6380(2) 0.83022(17) -0.08779(12) 0.0231(4) Uani d . 1 . .
    C C30 0.3337(2) 0.5723(2) 0.16840(14) 0.0283(4) Uani d . 1 . .
    H H1A 0.751(2) 0.424(2) 0.5344(14) 0.027(5) Uiso d . 1 . .
    H H2A 0.824(3) 0.207(2) 0.6373(17) 0.035(6) Uiso d . 1 . .
    H H3A 1.062(3) 0.062(2) 0.5834(16) 0.035(6) Uiso d . 1 . .
    H H4A 1.217(3) 0.135(2) 0.4338(15) 0.027(5) Uiso d . 1 . .
    H H5A 1.147(2) 0.344(2) 0.3286(16) 0.030(5) Uiso d . 1 . .
    H H7A 0.839(2) 0.624(2) 0.3991(15) 0.031(5) Uiso d . 1 . .
    H H8A 0.936(2) 0.335(2) 0.2384(14) 0.023(5) Uiso d . 1 . .
    H H8B 1.052(2) 0.431(2) 0.1686(14) 0.022(5) Uiso d . 1 . .
    H H12A 0.945(2) 0.616(2) 0.0488(13) 0.019(4) Uiso d . 1 . .
    H H12B 0.802(2) 0.5839(19) 0.0082(14) 0.017(4) Uiso d . 1 . .
    H H16A 0.742(2) 0.114(2) 0.2045(14) 0.019(4) Uiso d . 1 . .
    H H17A 0.674(2) -0.016(2) 0.3623(15) 0.031(5) Uiso d . 1 . .
    H H18A 0.557(2) 0.110(2) 0.4966(16) 0.031(5) Uiso d . 1 . .
    H H19A 0.489(2) 0.366(2) 0.4725(15) 0.024(5) Uiso d . 1 . .
    H H22A 0.406(3) 0.812(3) 0.1827(18) 0.045(6) Uiso d . 1 . .
    H H22B 0.407(2) 0.828(2) 0.0667(15) 0.027(5) Uiso d . 1 . .
    H H23A 0.643(2) 0.891(2) 0.1339(15) 0.028(5) Uiso d . 1 . .
    H H25A 0.862(2) 0.959(2) 0.0191(16) 0.032(5) Uiso d . 1 . .
    H H26A 0.983(3) 1.023(2) -0.1492(15) 0.033(5) Uiso d . 1 . .
    H H27A 0.879(3) 0.966(2) -0.2779(17) 0.035(6) Uiso d . 1 . .
    H H28A 0.653(3) 0.851(2) -0.2365(17) 0.041(6) Uiso d . 1 . .
    H H29A 0.549(3) 0.782(2) -0.0749(16) 0.035(5) Uiso d . 1 . .
    H H30A 0.260(2) 0.616(2) 0.1267(16) 0.031(5) Uiso d . 1 . .
    H H30B 0.284(2) 0.607(2) 0.2355(16) 0.029(5) Uiso d . 1 . .
    H H30C 0.347(2) 0.457(2) 0.1750(15) 0.031(5) Uiso d . 1 . .
    H H12O 0.589(3) 0.446(3) 0.0529(18) 0.043(7) Uiso d . 1 . .
loop_
    _atom_site_aniso_label
    _atom_site_aniso_U_11
    _atom_site_aniso_U_22
    _atom_site_aniso_U_33
    _atom_site_aniso_U_12
    _atom_site_aniso_U_13
    _atom_site_aniso_U_23
    O1 0.0343(7) 0.0153(6) 0.0296(6) -0.0057(5) -0.0063(5) -0.0034(5)
    O2 0.0284(6) 0.0247(6) 0.0191(6) -0.0035(5) -0.0075(5) -0.0057(5)
    O3 0.0265(6) 0.0194(6) 0.0213(6) -0.0018(5) 0.0029(5) -0.0055(5)
    N1 0.0205(7) 0.0159(6) 0.0154(6) -0.0033(5) 0.0004(5) -0.0011(5)
    N2 0.0205(7) 0.0265(7) 0.0235(7) 0.0010(6) -0.0038(6) 0.0006(6)
    C1 0.0257(9) 0.0246(8) 0.0222(8) -0.0046(7) -0.0046(7) -0.0039(7)
    C2 0.0320(9) 0.0276(9) 0.0235(9) -0.0087(7) -0.0043(7) 0.0005(7)
    C3 0.0333(10) 0.0214(8) 0.0250(9) -0.0047(7) -0.0111(7) 0.0004(7)
    C4 0.0253(9) 0.0241(8) 0.0270(9) -0.0007(7) -0.0070(7) -0.0052(7)
    C5 0.0256(9) 0.0252(8) 0.0224(8) -0.0059(7) -0.0038(7) -0.0033(7)
    C6 0.0253(8) 0.0195(8) 0.0204(8) -0.0073(6) -0.0061(6) -0.0038(6)
    C7 0.0221(8) 0.0176(8) 0.0233(8) -0.0057(6) -0.0049(6) -0.0033(6)
    C8 0.0192(8) 0.0153(7) 0.0196(8) -0.0025(6) -0.0009(6) -0.0015(6)
    C9 0.0179(7) 0.0153(7) 0.0226(8) -0.0055(6) -0.0027(6) -0.0022(6)
    C10 0.0189(8) 0.0163(7) 0.0184(7) -0.0054(6) 0.0031(6) -0.0010(6)
    C11 0.0221(8) 0.0147(7) 0.0158(7) -0.0039(6) 0.0011(6) 0.0014(6)
    C12 0.0211(8) 0.0160(7) 0.0176(8) -0.0022(6) 0.0007(6) -0.0006(6)
    C13 0.0191(8) 0.0154(7) 0.0154(7) -0.0026(6) -0.0014(6) -0.0001(6)
    C14 0.0218(8) 0.0171(7) 0.0154(7) -0.0030(6) -0.0023(6) -0.0033(6)
    C15 0.0191(8) 0.0174(8) 0.0202(8) -0.0053(6) -0.0039(6) -0.0010(6)
    C16 0.0255(8) 0.0180(8) 0.0260(9) -0.0049(6) -0.0044(7) -0.0035(7)
    C17 0.0298(9) 0.0154(8) 0.0321(9) -0.0072(7) -0.0064(7) 0.0036(7)
    C18 0.0321(9) 0.0231(8) 0.0224(8) -0.0109(7) -0.0041(7) 0.0071(7)
    C19 0.0259(8) 0.0237(8) 0.0188(8) -0.0094(7) -0.0009(6) 0.0002(6)
    C20 0.0201(8) 0.0169(8) 0.0182(8) -0.0067(6) -0.0029(6) -0.0008(6)
    C21 0.0168(7) 0.0182(8) 0.0162(7) -0.0049(6) 0.0007(6) -0.0016(6)
    C22 0.0250(9) 0.0254(9) 0.0292(9) 0.0006(7) 0.0008(7) 0.0042(7)
    C23 0.0228(8) 0.0185(8) 0.0197(8) -0.0003(6) -0.0011(6) 0.0015(6)
    C24 0.0205(8) 0.0136(7) 0.0216(8) 0.0006(6) -0.0017(6) 0.0033(6)
    C25 0.0234(9) 0.0254(9) 0.0283(9) -0.0049(7) -0.0070(7) 0.0031(7)
    C26 0.0214(9) 0.0253(9) 0.0331(10) -0.0051(7) 0.0010(7) 0.0053(7)
    C27 0.0308(9) 0.0203(8) 0.0236(9) 0.0016(7) 0.0034(7) 0.0048(7)
    C28 0.0335(10) 0.0222(8) 0.0241(9) 0.0000(7) -0.0051(7) -0.0025(7)
    C29 0.0253(9) 0.0156(7) 0.0271(9) -0.0045(6) -0.0029(7) -0.0002(6)
    C30 0.0240(9) 0.0318(10) 0.0275(9) -0.0061(7) -0.0032(7) 0.0012(7)
_geom_special_details
;
All esds (except the esd in the dihedral angle between two l.s. planes) are
estimated using the full covariance matrix. The cell esds are taken into
account individually in the estimation of esds in distances, angles and
torsion angles; correlations between esds in cell parameters are only used
when they are defined by crystal symmetry. An approximate (isotropic)
treatment of cell esds is used for estimating esds involving l.s. planes.
;
loop_
    _geom_bond_atom_site_label_1
    _geom_bond_atom_site_label_2
    _geom_bond_site_symmetry_2
    _geom_bond_distance
    _geom_bond_publ_flag
    O1 C10 . 1.2158(19) ?
    O2 C14 . 1.4085(19) ?
    O2 H12O . 0.82(3) ?
    O3 C21 . 1.2134(19) ?
    N1 C12 . 1.4682(19) ?
    N1 C8 . 1.470(2) ?
    N1 C14 . 1.485(2) ?
    N2 C22 . 1.465(2) ?
    N2 C13 . 1.469(2) ?
    N2 C30 . 1.478(2) ?
    C1 C2 . 1.383(2) ?
    C1 C6 . 1.398(2) ?
    C1 H1A . 1.01(2) ?
    C2 C3 . 1.388(3) ?
    C2 H2A . 1.03(2) ?
    C3 C4 . 1.388(3) ?
    C3 H3A . 0.97(2) ?
    C4 C5 . 1.393(2) ?
    C4 H4A . 0.93(2) ?
    C5 C6 . 1.394(2) ?
    C5 H5A . 1.01(2) ?
    C6 C7 . 1.471(2) ?
    C7 C9 . 1.344(2) ?
    C7 H7A . 1.05(2) ?
    C8 C9 . 1.528(2) ?
    C8 H8A . 0.96(2) ?
    C8 H8B . 1.01(2) ?
    C9 C10 . 1.497(2) ?
    C10 C11 . 1.523(2) ?
    C11 C23 . 1.551(2) ?
    C11 C12 . 1.557(2) ?
    C11 C13 . 1.557(2) ?
    C12 H12A . 0.989(19) ?
    C12 H12B . 0.975(19) ?
    C13 C21 . 1.539(2) ?
    C13 C14 . 1.569(2) ?
    C14 C15 . 1.511(2) ?
    C15 C16 . 1.386(2) ?
    C15 C20 . 1.397(2) ?
    C16 C17 . 1.391(2) ?
    C16 H16A . 0.948(19) ?
    C17 C18 . 1.398(3) ?
    C17 H17A . 0.96(2) ?
    C18 C19 . 1.385(2) ?
    C18 H18A . 0.96(2) ?
    C19 C20 . 1.392(2) ?
    C19 H19A . 0.97(2) ?
    C20 C21 . 1.479(2) ?
    C22 C23 . 1.528(2) ?
    C22 H22A . 1.02(2) ?
    C22 H22B . 1.02(2) ?
    C23 C24 . 1.518(2) ?
    C23 H23A . 0.98(2) ?
    C24 C25 . 1.392(2) ?
    C24 C29 . 1.392(2) ?
    C25 C26 . 1.391(3) ?
    C25 H25A . 0.96(2) ?
    C26 C27 . 1.380(3) ?
    C26 H26A . 0.98(2) ?
    C27 C28 . 1.386(3) ?
    C27 H27A . 1.00(2) ?
    C28 C29 . 1.388(2) ?
    C28 H28A . 0.98(2) ?
    C29 H29A . 0.96(2) ?
    C30 H30A . 0.98(2) ?
    C30 H30B . 1.03(2) ?
    C30 H30C . 1.06(2) ?
loop_
    _geom_angle_atom_site_label_1
    _geom_angle_atom_site_label_2
    _geom_angle_atom_site_label_3
    _geom_angle_site_symmetry_1
    _geom_angle_site_symmetry_3
    _geom_angle
    _geom_angle_publ_flag
    C14 O2 H12O . . 105.0(18) ?
    C12 N1 C8 . . 109.09(12) ?
    C12 N1 C14 . . 101.76(12) ?
    C8 N1 C14 . . 115.23(12) ?
    C22 N2 C13 . . 105.68(13) ?
    C22 N2 C30 . . 111.93(14) ?
    C13 N2 C30 . . 115.98(13) ?
    C2 C1 C6 . . 120.81(16) ?
    C2 C1 H1A . . 120.0(11) ?
    C6 C1 H1A . . 119.2(11) ?
    C1 C2 C3 . . 120.10(16) ?
    C1 C2 H2A . . 119.9(12) ?
    C3 C2 H2A . . 120.0(12) ?
    C2 C3 C4 . . 119.93(16) ?
    C2 C3 H3A . . 120.5(13) ?
    C4 C3 H3A . . 119.6(13) ?
    C3 C4 C5 . . 119.85(16) ?
    C3 C4 H4A . . 120.6(13) ?
    C5 C4 H4A . . 119.6(13) ?
    C4 C5 C6 . . 120.66(16) ?
    C4 C5 H5A . . 119.7(12) ?
    C6 C5 H5A . . 119.6(12) ?
    C5 C6 C1 . . 118.62(15) ?
    C5 C6 C7 . . 122.39(15) ?
    C1 C6 C7 . . 118.99(15) ?
    C9 C7 C6 . . 126.85(15) ?
    C9 C7 H7A . . 117.9(11) ?
    C6 C7 H7A . . 115.1(11) ?
    N1 C8 C9 . . 114.88(13) ?
    N1 C8 H8A . . 107.7(12) ?
    C9 C8 H8A . . 111.2(12) ?
    N1 C8 H8B . . 107.6(11) ?
    C9 C8 H8B . . 108.8(11) ?
    H8A C8 H8B . . 106.1(16) ?
    C7 C9 C10 . . 117.64(14) ?
    C7 C9 C8 . . 124.61(14) ?
    C10 C9 C8 . . 117.27(13) ?
    O1 C10 C9 . . 122.92(15) ?
    O1 C10 C11 . . 123.45(14) ?
    C9 C10 C11 . . 113.63(13) ?
    C10 C11 C23 . . 115.69(13) ?
    C10 C11 C12 . . 105.08(13) ?
    C23 C11 C12 . . 118.06(13) ?
    C10 C11 C13 . . 110.93(12) ?
    C23 C11 C13 . . 105.36(12) ?
    C12 C11 C13 . . 100.70(12) ?
    N1 C12 C11 . . 103.98(12) ?
    N1 C12 H12A . . 111.4(11) ?
    C11 C12 H12A . . 113.4(11) ?
    N1 C12 H12B . . 110.0(11) ?
    C11 C12 H12B . . 108.6(11) ?
    H12A C12 H12B . . 109.3(15) ?
    N2 C13 C21 . . 113.55(13) ?
    N2 C13 C11 . . 103.47(12) ?
    C21 C13 C11 . . 116.85(12) ?
    N2 C13 C14 . . 113.34(13) ?
    C21 C13 C14 . . 104.78(12) ?
    C11 C13 C14 . . 104.80(12) ?
    O2 C14 N1 . . 108.21(12) ?
    O2 C14 C15 . . 111.55(13) ?
    N1 C14 C15 . . 114.89(13) ?
    O2 C14 C13 . . 111.61(13) ?
    N1 C14 C13 . . 105.53(12) ?
    C15 C14 C13 . . 104.90(12) ?
    C16 C15 C20 . . 120.51(14) ?
    C16 C15 C14 . . 128.27(15) ?
    C20 C15 C14 . . 111.21(13) ?
    C15 C16 C17 . . 118.07(16) ?
    C15 C16 H16A . . 118.9(11) ?
    C17 C16 H16A . . 123.0(11) ?
    C16 C17 C18 . . 121.26(15) ?
    C16 C17 H17A . . 118.4(12) ?
    C18 C17 H17A . . 120.4(12) ?
    C19 C18 C17 . . 120.75(15) ?
    C19 C18 H18A . . 120.1(13) ?
    C17 C18 H18A . . 119.2(13) ?
    C18 C19 C20 . . 117.80(16) ?
    C18 C19 H19A . . 122.1(12) ?
    C20 C19 H19A . . 120.1(12) ?
    C19 C20 C15 . . 121.55(15) ?
    C19 C20 C21 . . 127.92(15) ?
    C15 C20 C21 . . 110.52(13) ?
    O3 C21 C20 . . 127.33(14) ?
    O3 C21 C13 . . 125.07(14) ?
    C20 C21 C13 . . 107.57(12) ?
    N2 C22 C23 . . 104.88(14) ?
    N2 C22 H22A . . 106.9(14) ?
    C23 C22 H22A . . 116.5(14) ?
    N2 C22 H22B . . 109.0(11) ?
    C23 C22 H22B . . 115.3(11) ?
    H22A C22 H22B . . 104.0(18) ?
    C24 C23 C22 . . 115.92(14) ?
    C24 C23 C11 . . 112.96(13) ?
    C22 C23 C11 . . 104.13(13) ?
    C24 C23 H23A . . 108.3(12) ?
    C22 C23 H23A . . 108.2(12) ?
    C11 C23 H23A . . 106.8(12) ?
    C25 C24 C29 . . 118.25(15) ?
    C25 C24 C23 . . 119.22(15) ?
    C29 C24 C23 . . 122.50(15) ?
    C26 C25 C24 . . 121.00(17) ?
    C26 C25 H25A . . 123.0(13) ?
    C24 C25 H25A . . 115.8(13) ?
    C27 C26 C25 . . 120.17(17) ?
    C27 C26 H26A . . 119.1(12) ?
    C25 C26 H26A . . 120.7(13) ?
    C26 C27 C28 . . 119.42(16) ?
    C26 C27 H27A . . 121.2(13) ?
    C28 C27 H27A . . 119.4(13) ?
    C27 C28 C29 . . 120.43(17) ?
    C27 C28 H28A . . 121.6(14) ?
    C29 C28 H28A . . 117.9(14) ?
    C28 C29 C24 . . 120.71(16) ?
    C28 C29 H29A . . 118.1(13) ?
    C24 C29 H29A . . 121.2(13) ?
    N2 C30 H30A . . 109.5(12) ?
    N2 C30 H30B . . 113.5(12) ?
    H30A C30 H30B . . 103.0(17) ?
    N2 C30 H30C . . 109.9(11) ?
    H30A C30 H30C . . 110.9(17) ?
    H30B C30 H30C . . 109.8(16) ?
loop_
    _geom_torsion_atom_site_label_1
    _geom_torsion_atom_site_label_2
    _geom_torsion_atom_site_label_3
    _geom_torsion_atom_site_label_4
    _geom_torsion_site_symmetry_1
    _geom_torsion_site_symmetry_2
    _geom_torsion_site_symmetry_3
    _geom_torsion_site_symmetry_4
    _geom_torsion
    _geom_torsion_publ_flag
    C6 C1 C2 C3 . . . . 1.7(3) ?
    C1 C2 C3 C4 . . . . -0.1(3) ?
    C2 C3 C4 C5 . . . . -1.1(3) ?
    C3 C4 C5 C6 . . . . 0.6(3) ?
    C4 C5 C6 C1 . . . . 1.0(2) ?
    C4 C5 C6 C7 . . . . -179.61(15) ?
    C2 C1 C6 C5 . . . . -2.1(2) ?
    C2 C1 C6 C7 . . . . 178.44(15) ?
    C5 C6 C7 C9 . . . . 46.8(2) ?
    C1 C6 C7 C9 . . . . -133.81(18) ?
    C12 N1 C8 C9 . . . . 48.56(17) ?
    C14 N1 C8 C9 . . . . -65.12(17) ?
    C6 C7 C9 C10 . . . . 173.33(15) ?
    C6 C7 C9 C8 . . . . 1.6(3) ?
    N1 C8 C9 C7 . . . . 145.29(15) ?
    N1 C8 C9 C10 . . . . -26.47(19) ?
    C7 C9 C10 O1 . . . . 37.5(2) ?
    C8 C9 C10 O1 . . . . -150.11(15) ?
    C7 C9 C10 C11 . . . . -142.41(14) ?
    C8 C9 C10 C11 . . . . 29.93(18) ?
    O1 C10 C11 C23 . . . . -4.6(2) ?
    C9 C10 C11 C23 . . . . 175.34(12) ?
    O1 C10 C11 C12 . . . . 127.48(16) ?
    C9 C10 C11 C12 . . . . -52.57(15) ?
    O1 C10 C11 C13 . . . . -124.53(16) ?
    C9 C10 C11 C13 . . . . 55.42(17) ?
    C8 N1 C12 C11 . . . . -72.99(15) ?
    C14 N1 C12 C11 . . . . 49.20(14) ?
    C10 C11 C12 N1 . . . . 74.48(14) ?
    C23 C11 C12 N1 . . . . -154.79(13) ?
    C13 C11 C12 N1 . . . . -40.83(15) ?
    C22 N2 C13 C21 . . . . 89.21(15) ?
    C30 N2 C13 C21 . . . . -35.42(19) ?
    C22 N2 C13 C11 . . . . -38.45(15) ?
    C30 N2 C13 C11 . . . . -163.08(14) ?
    C22 N2 C13 C14 . . . . -151.36(13) ?
    C30 N2 C13 C14 . . . . 84.00(17) ?
    C10 C11 C13 N2 . . . . 147.07(13) ?
    C23 C11 C13 N2 . . . . 21.16(15) ?
    C12 C11 C13 N2 . . . . -102.09(13) ?
    C10 C11 C13 C21 . . . . 21.49(18) ?
    C23 C11 C13 C21 . . . . -104.42(15) ?
    C12 C11 C13 C21 . . . . 132.33(14) ?
    C10 C11 C13 C14 . . . . -93.95(14) ?
    C23 C11 C13 C14 . . . . 140.15(12) ?
    C12 C11 C13 C14 . . . . 16.89(14) ?
    C12 N1 C14 O2 . . . . 82.39(14) ?
    C8 N1 C14 O2 . . . . -159.73(12) ?
    C12 N1 C14 C15 . . . . -152.24(13) ?
    C8 N1 C14 C15 . . . . -34.36(18) ?
    C12 N1 C14 C13 . . . . -37.20(14) ?
    C8 N1 C14 C13 . . . . 80.67(14) ?
    N2 C13 C14 O2 . . . . 6.38(17) ?
    C21 C13 C14 O2 . . . . 130.71(13) ?
    C11 C13 C14 O2 . . . . -105.73(14) ?
    N2 C13 C14 N1 . . . . 123.70(13) ?
    C21 C13 C14 N1 . . . . -111.97(13) ?
    C11 C13 C14 N1 . . . . 11.59(15) ?
    N2 C13 C14 C15 . . . . -114.57(14) ?
    C21 C13 C14 C15 . . . . 9.76(15) ?
    C11 C13 C14 C15 . . . . 133.32(12) ?
    O2 C14 C15 C16 . . . . 51.5(2) ?
    N1 C14 C15 C16 . . . . -72.2(2) ?
    C13 C14 C15 C16 . . . . 172.45(15) ?
    O2 C14 C15 C20 . . . . -128.10(14) ?
    N1 C14 C15 C20 . . . . 108.28(15) ?
    C13 C14 C15 C20 . . . . -7.11(17) ?
    C20 C15 C16 C17 . . . . -1.4(2) ?
    C14 C15 C16 C17 . . . . 179.04(16) ?
    C15 C16 C17 C18 . . . . -0.7(3) ?
    C16 C17 C18 C19 . . . . 1.9(3) ?
    C17 C18 C19 C20 . . . . -0.9(3) ?
    C18 C19 C20 C15 . . . . -1.3(2) ?
    C18 C19 C20 C21 . . . . 179.67(16) ?
    C16 C15 C20 C19 . . . . 2.5(2) ?
    C14 C15 C20 C19 . . . . -177.89(14) ?
    C16 C15 C20 C21 . . . . -178.31(14) ?
    C14 C15 C20 C21 . . . . 1.28(18) ?
    C19 C20 C21 O3 . . . . 2.4(3) ?
    C15 C20 C21 O3 . . . . -176.71(15) ?
    C19 C20 C21 C13 . . . . -175.60(15) ?
    C15 C20 C21 C13 . . . . 5.29(17) ?
    N2 C13 C21 O3 . . . . -63.2(2) ?
    C11 C13 C21 O3 . . . . 57.2(2) ?
    C14 C13 C21 O3 . . . . 172.66(15) ?
    N2 C13 C21 C20 . . . . 114.90(14) ?
    C11 C13 C21 C20 . . . . -124.74(14) ?
    C14 C13 C21 C20 . . . . -9.29(16) ?
    C13 N2 C22 C23 . . . . 41.02(16) ?
    C30 N2 C22 C23 . . . . 168.15(14) ?
    N2 C22 C23 C24 . . . . 98.82(16) ?
    N2 C22 C23 C11 . . . . -25.91(17) ?
    C10 C11 C23 C24 . . . . 113.20(15) ?
    C12 C11 C23 C24 . . . . -12.5(2) ?
    C13 C11 C23 C24 . . . . -123.89(14) ?
    C10 C11 C23 C22 . . . . -120.19(15) ?
    C12 C11 C23 C22 . . . . 114.10(15) ?
    C13 C11 C23 C22 . . . . 2.72(16) ?
    C22 C23 C24 C25 . . . . 160.82(15) ?
    C11 C23 C24 C25 . . . . -79.13(19) ?
    C22 C23 C24 C29 . . . . -21.0(2) ?
    C11 C23 C24 C29 . . . . 99.04(18) ?
    C29 C24 C25 C26 . . . . -1.0(2) ?
    C23 C24 C25 C26 . . . . 177.28(15) ?
    C24 C25 C26 C27 . . . . 0.1(3) ?
    C25 C26 C27 C28 . . . . 1.0(3) ?
    C26 C27 C28 C29 . . . . -1.2(3) ?
    C27 C28 C29 C24 . . . . 0.3(3) ?
    C25 C24 C29 C28 . . . . 0.8(2) ?
    C23 C24 C29 C28 . . . . -177.41(15) ?
loop_
    _geom_hbond_atom_site_label_D
    _geom_hbond_atom_site_label_H
    _geom_hbond_atom_site_label_A
    _geom_hbond_site_symmetry_A
    _geom_hbond_distance_DH
    _geom_hbond_distance_HA
    _geom_hbond_distance_DA
    _geom_hbond_angle_DHA
    _geom_hbond_publ_flag
    O2 H12O N2 . 0.82(3) 2.10(3) 2.6741(19) 127(2) yes
    C17 H17A O1 1_545 0.965(19) 2.56(2) 3.278(2) 130.8(15) yes
    C26 H26A O1 2_775 0.98(3) 2.60(2) 3.535(2) 161.6(18) yes
    C29 H29A O2 2_665 0.96(3) 2.43(2) 3.363(2) 165.7(18) yes
