# Supplementary material for: 16-[(E)-Benzyl­idene]-13-hy­droxy-4-methyl-2-phenyl-4,14-diaza­penta­cyclo-[12.3.1.01,5.05,13.07,12]octa­deca-7(12),8,10-triene-6,17-dione
Source: Acta Crystallogr Sect E Struct Rep Online. 2010 Jun 5;66(Pt 7):o1540–1. doi: 10.1107/S1600536810020271 (PMC3006797; doi:10.1107/S1600536810020271)
Supplement: Supplementary file 2 [file e-66-o1540-Isup2.hkl]

# 
# h,k,l, Fc-squared, Fo-squared, sigma(Fo-squared) and status flag 
# 
data_I
_shelx_title ' dsar_0m in P-1 (100K)' 
_shelx_refln_list_code          4 
_shelx_F_calc_maximum      108.59 
_exptl_crystal_F_000       488.00 
_reflns_d_resolution_high  0.8255 
 
loop_ 
 _symmetry_equiv_pos_as_xyz 
 'x, y, z' 
 '-x, -y, -z' 
 
_cell_length_a     9.0333 
_cell_length_b     9.4222 
_cell_length_c    14.0290 
_cell_angle_alpha  80.943 
_cell_angle_beta   78.034 
_cell_angle_gamma  80.578 
 
_shelx_F_squared_multiplier     1.000 
 
loop_ 
 _refln_index_h 
 _refln_index_k 
 _refln_index_l 
 _refln_F_squared_calc 
 _refln_F_squared_meas 
 _refln_F_squared_sigma 
 _refln_observed_status 
   1   0   0      438.67      451.83     13.95 o 
   2   0   0       35.23       30.98      1.73 o 
   3   0   0      521.68      522.37     16.74 o 
   4   0   0     2963.58     3092.33     94.66 o 
   5   0   0      933.39      997.39     17.19 o 
   6   0   0      759.46      729.64     12.82 o 
   7   0   0        0.00        0.11      0.38 o 
   8   0   0       19.99       20.86      1.06 o 
   9   0   0       28.57       22.74      1.53 o 
  10   0   0        7.25        7.17      0.88 o 
  -9   1   0       10.10       15.39      2.62 o 
  -8   1   0       77.56       82.91      4.95 o 
  -7   1   0        3.62        1.19      1.21 o 
  -6   1   0      204.13      229.54      8.96 o 
  -5   1   0        4.77        9.12      1.46 o 
  -4   1   0       12.66        1.95      0.68 o 
  -3   1   0       31.15       42.05      2.32 o 
  -2   1   0      201.36      207.11      7.12 o 
  -1   1   0     1289.35     1342.73     22.78 o 
   0   1   0     5664.44     5699.74     57.10 o 
   1   1   0       58.47       68.46      0.96 o 
   2   1   0     8209.48     8314.04    118.18 o 
   3   1   0     2104.92     2256.95     36.78 o 
   4   1   0       56.20       45.27      0.68 o 
   5   1   0      733.88      690.06      9.17 o 
   6   1   0       53.83       44.36      0.95 o 
   7   1   0       86.59       79.28      1.30 o 
   8   1   0      216.00      217.29      3.73 o 
   9   1   0       44.58       42.67      1.37 o 
  10   1   0      132.15      128.11      2.89 o 
  -9   2   0       79.66       82.80      5.55 o 
  -8   2   0        1.78        1.33      1.40 o 
  -7   2   0      618.51      644.59     22.24 o 
  -6   2   0        0.74        1.38      1.15 o 
  -5   2   0      293.02      283.57     10.60 o 
  -4   2   0        3.20        2.06      0.26 o 
  -3   2   0      111.14       89.99      2.13 o 
  -2   2   0       50.08       50.00      0.87 o 
  -1   2   0     8015.11     8347.03    135.48 o 
   0   2   0        0.00       -0.53      0.26 o 
   1   2   0      841.82      831.94      9.88 o 
   2   2   0       84.01       88.94      1.50 o 
   3   2   0      207.90      266.64      4.31 o 
   4   2   0     1142.53     1257.02     17.99 o 
   5   2   0      167.32      167.46      2.20 o 
   6   2   0       77.96       72.16      1.10 o 
   7   2   0      146.35      138.48      3.99 o 
   8   2   0        0.41        0.57      0.46 o 
   9   2   0       59.32       66.90      1.98 o 
  10   2   0        0.73        0.44      0.86 o 
  -9   3   0       58.00       54.72      4.77 o 
  -8   3   0       13.11       19.98      2.99 o 
  -7   3   0      299.88      322.14      6.13 o 
  -6   3   0       82.99       76.37      1.88 o 
  -5   3   0       23.24       23.54      1.36 o 
  -4   3   0        0.00        0.28      0.25 o 
  -3   3   0      344.62      388.86      5.23 o 
  -2   3   0     1421.19     1436.78     20.42 o 
  -1   3   0       62.81       62.24      1.30 o 
   0   3   0      168.09      154.86      2.14 o 
   1   3   0       30.24       14.13      0.52 o 
   2   3   0      150.87      148.07      2.17 o 
   3   3   0      877.89     1015.94     11.24 o 
   4   3   0     1204.58     1289.59     14.34 o 
   5   3   0       79.27       64.75      2.65 o 
   7   3   0       28.33       29.37      0.98 o 
   8   3   0        2.51        4.60      0.46 o 
   9   3   0       32.55       39.40      1.81 o 
  10   3   0        3.69        1.40      0.73 o 
  -9   4   0        0.07       -0.27      0.85 o 
  -8   4   0      116.57      120.47      3.18 o 
  -7   4   0       68.26       63.97      2.07 o 
  -6   4   0      333.82      334.12      6.18 o 
  -5   4   0      271.19      279.66      5.86 o 
  -4   4   0        0.20        0.83      0.21 o 
  -3   4   0      886.34      948.60     12.33 o 
  -2   4   0      540.28      574.03      7.69 o 
  -1   4   0     1257.41     1295.43     16.98 o 
   0   4   0     4888.58     5370.25     57.51 o 
   1   4   0      916.86     1048.22     10.86 o 
   2   4   0      357.96      396.54      4.41 o 
   3   4   0       68.11       56.14      0.92 o 
   4   4   0      362.29      378.18      4.70 o 
   5   4   0      132.13      129.58      2.41 o 
   6   4   0      132.27      125.80      2.70 o 
   7   4   0       25.56       20.54      0.95 o 
   8   4   0       26.67       19.56      0.99 o 
   9   4   0      938.77      945.28     14.35 o 
  10   4   0       40.44       34.07      1.83 o 
  -8   5   0       11.20       12.21      0.96 o 
  -7   5   0       29.89       26.53      1.38 o 
  -6   5   0        3.11        2.26      0.63 o 
  -5   5   0       29.37       25.17      1.20 o 
  -4   5   0     1261.55     1317.44     21.14 o 
  -2   5   0      187.01      202.28      2.68 o 
  -1   5   0        0.76        0.04      0.19 o 
   0   5   0     1896.03     1974.32     18.04 o 
   1   5   0       36.17       37.75      0.85 o 
   2   5   0      165.72      191.37      2.47 o 
   3   5   0      863.22      966.46      9.16 o 
   4   5   0      215.51      249.16      2.63 o 
   5   5   0       20.38       17.87      0.80 o 
   6   5   0      182.35      193.32      3.43 o 
   7   5   0       20.22       25.27      1.77 o 
   8   5   0       41.21       25.62      1.23 o 
   9   5   0       23.76       23.23      1.27 o 
  10   5   0        8.03        6.37      0.83 o 
  -8   6   0       14.55       15.85      1.21 o 
  -7   6   0        0.01       -1.12      0.85 o 
  -6   6   0       39.10       41.15      1.72 o 
  -5   6   0      225.07      243.15      3.73 o 
  -4   6   0       17.10       18.88      1.02 o 
  -3   6   0       12.11        6.98      0.98 o 
  -2   6   0      113.22      114.73      2.18 o 
  -1   6   0      371.60      383.58      5.75 o 
   0   6   0       36.59       43.10      0.81 o 
   1   6   0       18.91       23.49      0.63 o 
   2   6   0      146.12      161.35      2.21 o 
   3   6   0      242.93      263.24      2.83 o 
   4   6   0      190.83      199.99      3.06 o 
   5   6   0      162.47      169.74      2.64 o 
   6   6   0       77.93       77.85      2.21 o 
   7   6   0       12.80       10.98      0.89 o 
   8   6   0        6.78        5.98      0.78 o 
   9   6   0        0.23       -0.07      0.64 o 
  -7   7   0        3.18        1.65      0.81 o 
  -6   7   0       40.90       44.96      2.00 o 
  -5   7   0       41.56       36.34      1.75 o 
  -4   7   0        2.83        1.09      0.58 o 
  -3   7   0     1624.19     1616.20     24.03 o 
  -2   7   0       19.34       15.30      0.87 o 
  -1   7   0     1269.45     1222.01     16.52 o 
   0   7   0       85.63       82.97      2.01 o 
   1   7   0      381.54      410.30      4.84 o 
   2   7   0      421.63      412.04      4.44 o 
   3   7   0       30.53       31.86      0.84 o 
   4   7   0       46.19       43.64      1.13 o 
   5   7   0        0.96        1.79      0.46 o 
   6   7   0       98.73       90.95      1.87 o 
   7   7   0      255.56      250.65      3.76 o 
   8   7   0       32.70       39.91      1.94 o 
   9   7   0        4.15        2.28      0.96 o 
  -6   8   0        0.04        1.65      0.86 o 
  -5   8   0      188.75      198.09      4.02 o 
  -4   8   0      222.45      189.89      3.98 o 
  -3   8   0       20.22       22.10      1.38 o 
  -2   8   0       96.23       76.78      1.88 o 
  -1   8   0      185.25      174.39      2.74 o 
   0   8   0      753.84      722.40      9.43 o 
   1   8   0       71.41       73.94      1.60 o 
   2   8   0       83.46       75.40      1.57 o 
   3   8   0       67.25       83.24      1.64 o 
   4   8   0      427.94      406.21      4.93 o 
   5   8   0        1.54        1.23      0.49 o 
   6   8   0      125.28      111.10      2.19 o 
   7   8   0        0.13        0.87      0.57 o 
   8   8   0       89.97       95.43      2.36 o 
  -5   9   0        0.44       -0.06      0.67 o 
  -4   9   0      315.08      330.49      6.26 o 
  -3   9   0        9.46        9.36      1.05 o 
  -2   9   0       78.15       65.38      1.81 o 
  -1   9   0        8.72        7.30      0.71 o 
   0   9   0        1.68        1.06      0.53 o 
   1   9   0       39.12       39.87      1.52 o 
   2   9   0      104.91      104.91      2.49 o 
   3   9   0       55.82       52.20      1.64 o 
   4   9   0      423.16      434.75      6.62 o 
   5   9   0      445.44      442.60     10.45 o 
   6   9   0        9.01        7.84      0.78 o 
   7   9   0        5.68        6.01      0.94 o 
  -3  10   0        4.70        8.47      1.82 o 
  -2  10   0       86.45       86.66      3.23 o 
  -1  10   0        0.01        0.70      0.54 o 
   0  10   0       25.75       24.16      1.26 o 
   1  10   0       10.20        6.89      1.02 o 
   2  10   0       18.92       22.25      1.26 o 
   3  10   0       32.41       24.63      1.47 o 
   4  10   0        0.39        1.24      0.71 o 
   5  10   0        8.84        5.40      0.81 o 
   6  10   0       16.64       16.38      1.39 o 
   0  11   0        0.77        0.55      0.64 o 
   1  11   0       81.46       81.06      4.60 o 
   2  11   0        8.45        9.12      1.06 o 
   3  11   0       32.71       33.20      1.67 o 
  -3 -11   1       26.82       33.90      1.69 o 
  -2 -11   1       23.36       17.08      1.15 o 
  -1 -11   1        4.52        2.55      0.85 o 
   0 -11   1       73.90       84.78      3.88 o 
  -5 -10   1       23.94       26.40      1.65 o 
  -4 -10   1       34.59       34.37      1.49 o 
  -3 -10   1        0.41        0.56      0.67 o 
  -2 -10   1       60.86       65.92      1.96 o 
  -1 -10   1        0.62        1.66      0.72 o 
   0 -10   1        0.25        0.83      0.58 o 
   1 -10   1      111.61       98.72      2.27 o 
   2 -10   1       86.73      102.31      2.26 o 
   3 -10   1      121.22      146.16      3.74 o 
  -7  -9   1      325.49      326.65      4.84 o 
  -6  -9   1       57.49       59.81      1.66 o 
  -5  -9   1      287.51      290.21      6.88 o 
  -4  -9   1        2.45        4.95      0.70 o 
  -3  -9   1        0.28       -0.59      0.50 o 
  -2  -9   1      510.13      488.35      7.23 o 
  -1  -9   1        9.96       16.44      1.04 o 
   0  -9   1       19.06       17.34      1.18 o 
   1  -9   1       41.30       39.70      1.41 o 
   2  -9   1        5.38        1.86      0.54 o 
   3  -9   1        1.02        1.41      0.72 o 
   4  -9   1       23.00       19.74      1.43 o 
   5  -9   1       47.52       62.76      2.13 o 
  -8  -8   1       13.53       13.32      1.34 o 
  -7  -8   1       98.12       88.90      1.98 o 
  -6  -8   1      159.37      155.82      2.72 o 
  -5  -8   1      463.18      461.57      6.35 o 
  -4  -8   1       63.36       49.35      1.25 o 
  -3  -8   1       24.92       20.69      1.02 o 
  -2  -8   1      125.20      110.18      1.97 o 
  -1  -8   1       21.35       30.27      0.94 o 
   0  -8   1      152.49      136.06      2.22 o 
   1  -8   1      344.37      304.86      4.55 o 
   2  -8   1       34.02       27.07      0.99 o 
   3  -8   1       38.16       36.05      2.82 o 
   4  -8   1       16.08       18.60      1.27 o 
   5  -8   1      216.52      232.79      4.59 o 
   6  -8   1       49.72       57.44      1.76 o 
  -8  -7   1       27.42       27.75      1.35 o 
  -7  -7   1       29.26       27.18      1.20 o 
  -6  -7   1      149.51      153.15      2.60 o 
  -5  -7   1      369.08      393.13      5.23 o 
  -4  -7   1        7.57        8.09      0.54 o 
  -3  -7   1       25.81       25.37      0.81 o 
  -2  -7   1       28.97       38.57      1.00 o 
  -1  -7   1       33.02       32.37      1.22 o 
   0  -7   1        0.46       -0.22      0.29 o 
   1  -7   1      137.36      136.21      2.45 o 
   2  -7   1      141.58      142.49      2.44 o 
   3  -7   1        5.90        6.35      0.82 o 
   4  -7   1      276.09      295.97      5.36 o 
   5  -7   1      177.40      161.61      3.34 o 
   6  -7   1       31.53       35.58      1.82 o 
   7  -7   1       59.37       71.21      2.51 o 
  -9  -6   1      154.09      135.04      2.73 o 
  -8  -6   1        9.52        6.81      0.75 o 
  -7  -6   1       32.46       31.34      1.25 o 
  -6  -6   1      427.80      414.92      5.42 o 
  -5  -6   1       99.21      111.96      2.80 o 
  -4  -6   1       81.51       74.51      1.26 o 
  -3  -6   1      541.16      508.38      4.94 o 
  -2  -6   1      726.22      784.03      8.03 o 
  -1  -6   1        2.15        2.37      0.28 o 
   0  -6   1      280.19      299.11      3.37 o 
   1  -6   1       97.24       95.44      1.81 o 
   2  -6   1      105.11      109.70      1.92 o 
   3  -6   1      172.47      169.02      4.00 o 
   4  -6   1      364.13      338.34      5.75 o 
   5  -6   1        1.13        1.04      0.48 o 
   6  -6   1      205.41      199.81      4.47 o 
   7  -6   1        4.02        2.58      0.77 o 
   8  -6   1       16.45       21.79      1.38 o 
  -9  -5   1        3.17        1.31      0.61 o 
  -8  -5   1       25.73       24.66      1.20 o 
  -7  -5   1      163.89      157.81      3.83 o 
  -6  -5   1        0.05       -0.49      0.38 o 
  -5  -5   1        8.27        6.54      0.52 o 
  -4  -5   1       60.36       74.06      1.32 o 
  -3  -5   1      329.81      391.01      4.01 o 
  -2  -5   1      228.29      261.28      3.19 o 
  -1  -5   1        2.96        0.52      0.18 o 
   0  -5   1       74.92       61.05      1.00 o 
   1  -5   1       24.06       29.93      0.78 o 
   2  -5   1      788.39      809.90      9.98 o 
   4  -5   1       27.83       12.53      1.59 o 
   5  -5   1        2.47        2.20      0.33 o 
   6  -5   1      859.30      855.66     14.87 o 
   7  -5   1      200.79      203.72      4.25 o 
   8  -5   1      191.02      189.78      4.01 o 
 -10  -4   1       39.88       46.29      2.02 o 
  -9  -4   1        0.30       -1.53      2.43 o 
  -8  -4   1       31.64       20.36      1.78 o 
  -7  -4   1      192.18      173.40      3.08 o 
  -6  -4   1      482.58      506.64      8.25 o 
  -5  -4   1      213.26      218.10      3.57 o 
  -4  -4   1        2.55        6.26      0.43 o 
  -3  -4   1      198.71      185.51      1.98 o 
  -2  -4   1       21.75       17.00      0.53 o 
  -1  -4   1        0.01        0.28      0.17 o 
   0  -4   1      505.22      533.41      5.68 o 
   1  -4   1       28.71       17.46      0.63 o 
   2  -4   1     2010.45     2271.09     24.52 o 
   3  -4   1     1114.17     1150.59     14.89 o 
   4  -4   1      514.88      563.35      6.96 o 
   5  -4   1      113.56      141.89      2.61 o 
   6  -4   1      304.06      303.05      5.64 o 
   7  -4   1       18.14       17.29      1.16 o 
   8  -4   1        0.04        1.11      0.65 o 
   9  -4   1      165.21      186.94      4.54 o 
 -10  -3   1       31.94       29.04      3.22 o 
  -9  -3   1        1.86        1.06      0.64 o 
  -8  -3   1      241.35      213.17      3.09 o 
  -7  -3   1        2.32        0.49      0.35 o 
  -5  -3   1      122.32      129.14      2.34 o 
  -4  -3   1       22.89       25.42      0.73 o 
  -3  -3   1      327.58      333.33      3.76 o 
  -2  -3   1        0.41        0.43      0.16 o 
  -1  -3   1     1626.79     1651.13     19.44 o 
   0  -3   1      399.41      449.39      5.55 o 
   1  -3   1     2043.96     2092.05     29.99 o 
   2  -3   1     1211.30      454.77     13.64 o 
   3  -3   1      173.81      169.05      2.52 o 
   4  -3   1       74.64       65.40      1.02 o 
   5  -3   1       73.50       75.49      1.43 o 
   6  -3   1       11.08       10.93      0.50 o 
   7  -3   1      111.93      110.91      2.20 o 
   8  -3   1        2.25        0.57      0.62 o 
   9  -3   1        5.76        5.77      0.83 o 
 -10  -2   1       74.25       76.26      2.66 o 
  -9  -2   1        0.01        0.54      0.54 o 
  -8  -2   1      318.70      352.49      5.90 o 
  -7  -2   1      455.12      483.17      8.41 o 
  -6  -2   1      400.27      392.48      6.99 o 
  -5  -2   1      113.55      108.32      1.47 o 
  -4  -2   1      499.88      509.43      6.92 o 
  -3  -2   1     4952.52     5022.99     81.91 o 
  -2  -2   1      522.84      572.20      7.29 o 
  -1  -2   1      487.41      494.60      6.00 o 
   0  -2   1     4557.06     4740.37     54.93 o 
   1  -2   1      772.12      932.66     12.00 o 
   2  -2   1     2099.04     1974.30     56.30 o 
   3  -2   1        5.72        7.13      0.36 o 
   4  -2   1      195.44      210.05      3.99 o 
   5  -2   1      749.43      831.40     14.51 o 
   6  -2   1        0.06        0.57      0.35 o 
   7  -2   1        4.88        3.19      0.32 o 
   8  -2   1       28.82       30.48      5.19 o 
 -10  -1   1        3.31        3.06      0.70 o 
  -9  -1   1       47.71       45.45      3.00 o 
  -8  -1   1       95.96      105.13      2.59 o 
  -7  -1   1        5.17        6.59      0.45 o 
  -6  -1   1      415.50      388.55      4.91 o 
  -5  -1   1      122.61      117.64      2.73 o 
  -4  -1   1      185.10      203.48      2.50 o 
  -3  -1   1     4051.85     4038.62     58.19 o 
  -2  -1   1     1908.59     1948.56     27.86 o 
  -1  -1   1      887.42      897.39      9.74 o 
   0  -1   1       10.75        7.42      0.58 o 
   1  -1   1       13.87       36.81      1.32 o 
   2  -1   1     2156.02     2258.01     39.10 o 
   3  -1   1       58.80       82.83      1.95 o 
   4  -1   1      281.92      301.60      5.39 o 
   5  -1   1      300.55      317.72     11.16 o 
   6  -1   1       23.34       26.17      2.24 o 
   7  -1   1       77.85       85.86      2.76 o 
   8  -1   1       99.34      102.96      2.66 o 
   9  -1   1       15.63       16.71      1.35 o 
 -10   0   1       14.08       15.67      1.14 o 
  -9   0   1       33.83       23.82      3.18 o 
  -8   0   1       23.72       19.99      1.86 o 
  -7   0   1       37.89       33.78      1.62 o 
  -6   0   1      172.89      196.48      6.71 o 
  -5   0   1       96.06       76.90      2.19 o 
  -4   0   1       21.44       19.28      1.52 o 
  -3   0   1        0.65        3.30      0.24 o 
  -2   0   1     1563.75     1531.49     47.66 o 
  -1   0   1    11605.20    10160.84    578.81 o 
   0   0   1      810.46      790.92     21.55 o 
   1   0   1      644.28      741.04     10.78 o 
   2   0   1     6238.58     6484.79    162.18 o 
   3   0   1     2322.26     2580.48     45.80 o 
   4   0   1      188.40      214.46      3.96 o 
   5   0   1        4.31        6.02      1.32 o 
   6   0   1      960.31     1011.95     17.59 o 
   7   0   1        1.53        2.39      0.45 o 
   8   0   1       72.49       67.06      1.49 o 
   9   0   1      190.38      199.18      4.68 o 
  10   0   1        8.14        6.10      0.85 o 
  -9   1   1      118.18      136.17      7.20 o 
  -8   1   1      253.11      255.47     10.63 o 
  -7   1   1       81.10       76.49      4.58 o 
  -6   1   1      104.11      131.55      6.06 o 
  -5   1   1       41.03       41.92      2.88 o 
  -4   1   1       37.29       37.00      2.47 o 
  -3   1   1      762.04      542.00     17.68 o 
  -2   1   1      862.65      752.03     23.74 o 
  -1   1   1     9150.63     8939.03    290.81 o 
   0   1   1        0.22        2.34      0.23 o 
   1   1   1     5982.58     5754.13     66.08 o 
   2   1   1        1.84       -0.51      0.26 o 
   3   1   1    11792.41    11922.91    151.72 o 
   4   1   1     1498.90     1545.57     16.77 o 
   5   1   1       14.91       16.45      0.83 o 
   6   1   1      212.11      247.98      3.57 o 
   7   1   1       13.69        9.31      0.43 o 
   8   1   1       66.82       59.45      1.70 o 
   9   1   1        0.56        1.00      0.46 o 
  10   1   1      138.28      135.73      3.00 o 
  -9   2   1       22.01       22.37      3.35 o 
  -8   2   1      226.16      245.48     10.53 o 
  -7   2   1      159.46      178.55      8.06 o 
  -6   2   1        2.47        1.00      1.10 o 
  -5   2   1      224.93      242.79      9.41 o 
  -4   2   1      206.62      206.48      8.00 o 
  -3   2   1      955.36     1080.65     18.59 o 
  -2   2   1      524.88      430.86      6.55 o 
  -1   2   1     9849.49     9599.58    265.73 o 
   0   2   1        4.29       11.13      0.34 o 
   1   2   1      548.02      511.18      7.56 o 
   2   2   1     4867.34     4938.96     69.51 o 
   3   2   1      481.45      480.41     11.22 o 
   4   2   1     1177.58     1230.30     15.99 o 
   5   2   1     2133.34     2186.26     26.14 o 
   6   2   1      318.51      330.78      3.71 o 
   7   2   1       62.51       60.05      1.22 o 
   8   2   1        0.99        1.22      0.48 o 
   9   2   1       58.29       72.69      2.04 o 
  10   2   1        1.34        1.94      0.68 o 
  -9   3   1       41.21       37.95      4.39 o 
  -8   3   1      378.24      396.34     15.46 o 
  -7   3   1       11.16        9.71      2.17 o 
  -6   3   1      161.33      167.06      3.47 o 
  -5   3   1        1.91        2.78      0.45 o 
  -4   3   1       76.92       64.65      1.34 o 
  -3   3   1       83.07       95.60      1.18 o 
  -2   3   1     3299.08     3386.50     47.55 o 
  -1   3   1      175.94      206.82      4.10 o 
   0   3   1     1007.25     1045.99     12.40 o 
   1   3   1       80.68       88.36      1.57 o 
   2   3   1      686.42      680.50     10.15 o 
   3   3   1      512.44      574.18      8.21 o 
   4   3   1      469.73      545.30      6.83 o 
   5   3   1        4.76        2.84      0.33 o 
   6   3   1       30.71       12.55      1.39 o 
   7   3   1        4.40        5.49      0.52 o 
   8   3   1       33.93       34.28      0.92 o 
   9   3   1      351.22      317.14      6.32 o 
  10   3   1       53.19       70.53      2.63 o 
  -8   4   1       10.28        9.90      1.27 o 
  -7   4   1       79.22       80.47      2.16 o 
  -6   4   1      244.20      254.35      4.40 o 
  -5   4   1        1.27        0.20      0.25 o 
  -4   4   1      577.79      593.49      7.16 o 
  -3   4   1       47.09       58.46      1.04 o 
  -2   4   1      738.45      718.84     12.40 o 
  -1   4   1      842.94      892.99     10.81 o 
   0   4   1     1298.65     1359.30     16.09 o 
   1   4   1      107.70      140.12      1.71 o 
   2   4   1       28.65       24.89      0.70 o 
   3   4   1      104.36      115.46      1.51 o 
   4   4   1     1208.04     1220.39     14.93 o 
   5   4   1       70.35       78.13      1.70 o 
   6   4   1       11.47       13.57      1.12 o 
   7   4   1        0.12       -0.46      0.37 o 
   8   4   1       95.85       89.67      1.99 o 
   9   4   1      243.31      257.81      4.64 o 
  10   4   1       29.12       27.65      2.38 o 
  -8   5   1      138.68      152.77      3.33 o 
  -7   5   1       31.52       26.73      1.78 o 
  -6   5   1        3.65        2.41      0.64 o 
  -5   5   1       11.98        9.84      0.83 o 
  -4   5   1      369.63      402.06      6.22 o 
  -3   5   1      486.30      191.89      6.73 o 
  -2   5   1      108.98      130.15      2.16 o 
  -1   5   1     1444.57     1660.83     21.60 o 
   0   5   1      755.94      808.34      7.65 o 
   1   5   1      283.34      287.24      3.14 o 
   2   5   1        8.20        9.88      0.46 o 
   3   5   1      548.91      621.17      6.39 o 
   4   5   1      651.03      699.92      7.13 o 
   5   5   1        6.55        9.00      0.60 o 
   6   5   1       76.40       69.90      2.07 o 
   7   5   1        3.75        1.61      0.53 o 
   8   5   1      391.32      346.73      5.53 o 
   9   5   1       38.18       38.65      1.56 o 
  10   5   1        0.14       -0.80      0.58 o 
  -8   6   1       48.01       59.47      2.06 o 
  -7   6   1      513.63      540.98      9.98 o 
  -6   6   1       98.75      106.79      2.87 o 
  -5   6   1       96.41       89.53      1.96 o 
  -4   6   1      386.40      373.90      6.20 o 
  -3   6   1     1260.60     1247.90     38.35 o 
  -2   6   1      293.99      291.83      4.46 o 
  -1   6   1      300.43      316.72      4.89 o 
   0   6   1      114.40      116.83      1.60 o 
   1   6   1      162.32      156.40      1.86 o 
   2   6   1     1070.51     1147.40     12.06 o 
   3   6   1       33.80       30.00      0.75 o 
   4   6   1      121.53      122.30      1.84 o 
   5   6   1       90.99      100.01      2.38 o 
   6   6   1        0.05        0.45      0.43 o 
   7   6   1       33.49       34.87      1.38 o 
   8   6   1        1.02        1.81      0.62 o 
   9   6   1       25.18       16.06      1.22 o 
  -7   7   1       44.27       59.11      2.25 o 
  -6   7   1       46.41       48.28      2.05 o 
  -5   7   1       25.50       27.02      1.74 o 
  -4   7   1       56.77       48.41      2.01 o 
  -3   7   1      258.04      256.94      4.82 o 
  -2   7   1     1680.53     1654.66     21.84 o 
  -1   7   1        1.22        0.84      0.33 o 
   0   7   1      337.42      335.78      4.31 o 
   1   7   1      119.59      114.79      1.79 o 
   2   7   1      176.69      181.02      2.44 o 
   3   7   1      200.34      191.09      2.37 o 
   4   7   1      121.26      114.86      2.69 o 
   5   7   1       16.85       17.99      1.44 o 
   6   7   1       63.60       67.32      1.58 o 
   7   7   1      168.67      163.96      2.78 o 
   8   7   1       25.88       27.57      1.45 o 
   9   7   1       23.18       19.43      1.44 o 
  -6   8   1       61.45       52.93      3.03 o 
  -5   8   1       17.63       20.49      1.73 o 
  -4   8   1        4.55        0.54      0.60 o 
  -3   8   1      265.37      281.80      6.19 o 
  -2   8   1        4.23        4.09      0.54 o 
  -1   8   1      254.62      220.53      3.53 o 
   0   8   1      770.58      763.39      9.12 o 
   1   8   1      532.25      522.67      6.50 o 
   2   8   1        3.20        2.04      0.43 o 
   3   8   1        0.07        0.14      0.41 o 
   4   8   1      127.63      117.44      1.95 o 
   5   8   1       11.05        9.65      0.76 o 
   6   8   1       41.89       45.01      1.37 o 
   7   8   1       73.82       88.69      1.97 o 
   8   8   1       12.66       13.87      0.98 o 
  -5   9   1       25.82       38.68      1.69 o 
  -4   9   1      230.74      225.12      7.60 o 
  -3   9   1       27.24       31.64      1.76 o 
  -2   9   1      148.60      138.82      5.42 o 
  -1   9   1       13.04        5.48      0.77 o 
   0   9   1       33.08       25.73      1.24 o 
   1   9   1       30.76       38.12      1.92 o 
   2   9   1      290.68      264.21      5.27 o 
   3   9   1       36.38       39.54      2.57 o 
   4   9   1       10.37        9.83      0.84 o 
   5   9   1      158.63      135.99      2.98 o 
   6   9   1       16.34       15.34      0.97 o 
   7   9   1       21.31       21.07      1.15 o 
  -3  10   1        8.10       13.09      1.30 o 
  -2  10   1        0.62        1.20      0.58 o 
  -1  10   1      117.13      130.99      2.70 o 
   0  10   1        8.40        4.74      0.71 o 
   1  10   1        0.05        0.44      0.57 o 
   2  10   1       54.54       44.01      1.95 o 
   3  10   1        2.27        5.25      0.92 o 
   4  10   1       40.68       35.83      1.67 o 
   5  10   1        3.00        1.58      1.26 o 
   6  10   1      243.31      234.91      4.99 o 
  -1  11   1       10.86       11.44      1.16 o 
   0  11   1        0.44       -0.24      0.58 o 
   1  11   1      153.02      152.07      4.09 o 
   2  11   1       17.91       19.77      1.19 o 
   3  11   1       34.53       33.39      1.65 o 
   4  11   1       19.10       21.45      1.47 o 
  -5 -10   2       19.52       14.77      1.31 o 
  -4 -10   2       24.23       31.48      2.60 o 
  -3 -10   2        0.68        1.18      0.70 o 
  -2 -10   2        1.49        0.78      0.58 o 
  -1 -10   2       10.42       12.68      1.75 o 
   0 -10   2       19.28       14.47      1.01 o 
   1 -10   2       40.57       45.79      1.91 o 
   2 -10   2       91.62       91.08      2.14 o 
   3 -10   2        0.06        0.16      0.80 o 
  -6  -9   2       21.69       18.54      1.07 o 
  -5  -9   2      338.60      357.29      6.72 o 
  -4  -9   2       10.37       12.00      0.90 o 
  -3  -9   2        2.26        2.99      0.67 o 
  -2  -9   2       25.95       20.86      1.06 o 
  -1  -9   2       27.02       22.53      1.16 o 
   0  -9   2      138.59      128.34      2.57 o 
   1  -9   2        2.02        0.34      0.47 o 
   2  -9   2       19.14       22.53      1.09 o 
   3  -9   2       33.45       43.61      2.36 o 
   4  -9   2       81.78       77.17      2.42 o 
   5  -9   2        4.31        7.02      0.92 o 
  -7  -8   2      176.91      171.04      2.99 o 
  -6  -8   2      202.70      190.04      3.16 o 
  -5  -8   2        5.74        9.70      0.78 o 
  -4  -8   2       31.85       36.17      1.45 o 
  -3  -8   2      116.94      111.34      2.30 o 
  -2  -8   2       75.93       79.73      1.84 o 
  -1  -8   2        1.46        0.91      0.39 o 
   0  -8   2      269.70      276.51      3.80 o 
   1  -8   2       51.24       47.07      2.04 o 
   2  -8   2      219.84      203.26      3.31 o 
   3  -8   2      121.87      103.01      2.74 o 
   4  -8   2        1.58       -0.30      0.58 o 
   5  -8   2       41.00       40.35      1.72 o 
   6  -8   2       14.07       12.88      1.00 o 
  -8  -7   2        0.29       -0.37      0.56 o 
  -7  -7   2        1.41        2.32      0.63 o 
  -6  -7   2        2.23        0.71      0.48 o 
  -5  -7   2      188.56      170.24      2.77 o 
  -4  -7   2       19.18       21.33      0.77 o 
  -3  -7   2       95.27       89.28      1.56 o 
  -2  -7   2       81.71       75.33      1.61 o 
  -1  -7   2       17.17       18.45      0.70 o 
   0  -7   2       49.80       45.52      1.09 o 
   1  -7   2        5.39        5.37      0.58 o 
   2  -7   2      130.82      118.60      1.99 o 
   3  -7   2       69.47       58.67      1.88 o 
   4  -7   2      139.53      129.43      4.81 o 
   5  -7   2        3.54        1.53      0.58 o 
   6  -7   2       14.14       13.08      0.86 o 
   7  -7   2        7.75        5.75      1.01 o 
  -9  -6   2        3.63        2.10      0.60 o 
  -8  -6   2      101.85      101.39      2.24 o 
  -7  -6   2        1.47        1.19      0.53 o 
  -6  -6   2        7.55       10.02      0.71 o 
  -5  -6   2       35.63       39.97      1.14 o 
  -4  -6   2        3.02        2.13      0.34 o 
  -3  -6   2      171.67      172.11      2.04 o 
  -2  -6   2       96.09      102.68      1.63 o 
  -1  -6   2        0.30        0.22      0.23 o 
   0  -6   2        0.05        0.09      0.23 o 
   1  -6   2      126.77      131.90      3.03 o 
   2  -6   2        0.80        0.19      0.29 o 
   3  -6   2      132.03      128.61      2.80 o 
   4  -6   2      146.63      138.15      2.91 o 
   5  -6   2      138.06      141.54      2.90 o 
   6  -6   2       32.19       27.59      1.96 o 
   7  -6   2       86.53       97.04      2.75 o 
   8  -6   2        6.45       10.29      1.07 o 
  -9  -5   2        0.38        0.88      0.55 o 
  -8  -5   2       10.15        7.71      0.72 o 
  -7  -5   2        3.76        3.15      0.55 o 
  -6  -5   2      233.94      236.51      3.71 o 
  -5  -5   2      220.55      244.06      3.39 o 
  -4  -5   2       78.02       69.47      1.28 o 
  -3  -5   2       33.79       39.93      0.83 o 
  -2  -5   2       27.60       33.11      0.68 o 
  -1  -5   2      299.12      337.44      3.92 o 
   0  -5   2      635.09      767.97      7.32 o 
   1  -5   2      649.59      677.91      7.83 o 
   2  -5   2        0.26        0.50      0.29 o 
   3  -5   2      447.87      437.72     38.70 o 
   5  -5   2      755.64      718.36      9.72 o 
   6  -5   2        5.92        7.15      0.84 o 
   7  -5   2      104.01      123.13      2.98 o 
   8  -5   2       58.34       63.92      1.98 o 
 -10  -4   2       27.32       24.25      1.46 o 
  -9  -4   2        7.78       10.85      0.98 o 
  -8  -4   2       14.51       10.41      0.77 o 
  -7  -4   2        0.33        2.39      0.71 o 
  -6  -4   2       27.52       27.70      1.07 o 
  -5  -4   2       21.66       25.08      1.60 o 
  -4  -4   2      134.52      125.46      1.70 o 
  -3  -4   2      205.63      211.62      2.67 o 
  -2  -4   2      135.90      149.32      1.92 o 
  -1  -4   2      303.56      336.73      3.58 o 
   0  -4   2      513.11      590.80      6.67 o 
   1  -4   2      743.30      808.24      9.85 o 
   2  -4   2       16.58       17.50      0.56 o 
   4  -4   2       31.93       39.15      1.10 o 
   5  -4   2      106.30      114.28      1.74 o 
   6  -4   2       28.08       23.00      1.06 o 
   7  -4   2       39.89       41.30      1.73 o 
   8  -4   2        1.89        1.32      0.53 o 
   9  -4   2       34.94       37.03      1.32 o 
 -10  -3   2        4.65        4.07      0.88 o 
  -9  -3   2       51.18       54.88      1.79 o 
  -8  -3   2       60.35       55.27      1.22 o 
  -7  -3   2       11.21       16.65      0.83 o 
  -6  -3   2        3.60        1.06      0.70 o 
  -5  -3   2      404.82      443.72      8.57 o 
  -4  -3   2      161.25      192.11      2.60 o 
  -3  -3   2       84.37       79.46      1.45 o 
  -2  -3   2       19.42       17.39      0.51 o 
  -1  -3   2       40.23       38.41      0.73 o 
   0  -3   2      507.51      543.55      6.66 o 
   1  -3   2     1160.27     1197.87     17.27 o 
   2  -3   2      197.48      203.18      2.72 o 
   3  -3   2     1167.41     1274.80     18.40 o 
   4  -3   2       82.32       80.17      1.40 o 
   5  -3   2       64.84       69.48      2.16 o 
   6  -3   2       64.67       68.13      1.41 o 
   7  -3   2      270.62      277.31      6.27 o 
   8  -3   2        1.00        1.34      0.52 o 
   9  -3   2       51.33       54.81      2.29 o 
 -10  -2   2       20.77       23.54      2.25 o 
  -9  -2   2      472.74      517.11      8.44 o 
  -8  -2   2      448.07      436.31      7.16 o 
  -7  -2   2       46.62       46.49      1.65 o 
  -6  -2   2       21.86       23.32      0.74 o 
  -5  -2   2      100.27      110.64      1.62 o 
  -4  -2   2     1093.22     1102.04     26.93 o 
  -3  -2   2        9.59       17.10      0.89 o 
  -2  -2   2        7.87       18.41      0.58 o 
  -1  -2   2      559.80      506.98      6.16 o 
   0  -2   2      148.53      169.88      2.25 o 
   1  -2   2      190.33      171.79      2.77 o 
   3  -2   2       81.22       65.49      1.27 o 
   4  -2   2      187.73      248.38      3.40 o 
   5  -2   2      184.99      179.36      2.88 o 
   6  -2   2        8.03       11.96      0.43 o 
   7  -2   2       63.79       61.27      1.16 o 
   8  -2   2       25.88       22.54      1.13 o 
   9  -2   2       10.04        9.28      0.70 o 
  10  -2   2        0.63       -0.04      0.52 o 
 -10  -1   2       12.48        7.90      0.80 o 
  -9  -1   2       13.80       13.91      0.96 o 
  -8  -1   2      166.17      167.73      3.63 o 
  -7  -1   2        0.43       -0.02      0.32 o 
  -6  -1   2       10.45        9.24      0.51 o 
  -5  -1   2      547.56      589.48      6.18 o 
  -4  -1   2      945.30     1009.72     11.11 o 
  -3  -1   2      360.50      362.88     18.09 o 
  -2  -1   2     1120.53     1345.65     16.07 o 
  -1  -1   2     3569.46     3692.33     42.94 o 
   0  -1   2       15.41       13.56      0.42 o 
   1  -1   2      924.64      868.88     10.28 o 
   2  -1   2      354.63      293.46      5.05 o 
   3  -1   2      109.05       60.15      2.03 o 
   4  -1   2      321.11      318.46      4.90 o 
   5  -1   2       78.98       92.78      2.26 o 
   6  -1   2       10.28        9.12      0.55 o 
   7  -1   2        0.00        0.01      0.26 o 
   8  -1   2       60.64       60.90      1.76 o 
   9  -1   2       56.69       54.03      1.66 o 
  10  -1   2      259.16      287.35      6.47 o 
 -10   0   2        2.54        4.56      0.77 o 
  -9   0   2        5.87        3.14      0.85 o 
  -8   0   2        1.35        0.63      0.51 o 
  -7   0   2      239.79      223.60      4.20 o 
  -6   0   2      164.57      154.55      4.68 o 
  -5   0   2      535.24      505.88     11.60 o 
  -4   0   2      178.09      145.69      4.68 o 
  -2   0   2      106.90      111.69      1.59 o 
  -1   0   2      264.73      284.01      4.22 o 
   0   0   2      490.74      487.73      5.84 o 
   1   0   2      791.09      783.73      9.30 o 
   2   0   2     3229.96     2960.83     47.66 o 
   3   0   2      936.86      962.17     17.36 o 
   4   0   2       15.65       19.44      0.50 o 
   5   0   2      343.16      368.66      5.68 o 
   6   0   2       33.17       30.56      0.72 o 
   7   0   2       62.22       63.67      1.22 o 
   8   0   2      453.11      449.80      7.94 o 
   9   0   2        7.81        8.92      1.11 o 
  10   0   2      133.73      135.32      2.83 o 
  -9   1   2       34.79       44.54      4.50 o 
  -8   1   2        5.45        2.15      1.52 o 
  -7   1   2        9.65        7.78      1.83 o 
  -6   1   2      177.85      186.26      7.93 o 
  -5   1   2      200.79      220.97      8.67 o 
  -4   1   2     1550.63     1468.36     46.12 o 
  -3   1   2        1.08        1.58      0.31 o 
  -2   1   2      224.69      169.89      3.16 o 
  -1   1   2        5.05        9.50      0.63 o 
   0   1   2     4064.20     3945.97     50.74 o 
   1   1   2     7936.00     8054.93    113.39 o 
   2   1   2     3614.74     3574.98     38.41 o 
   3   1   2        1.40        0.97      0.27 o 
   4   1   2     1482.34     1530.58     16.66 o 
   5   1   2      407.81      468.97      4.97 o 
   6   1   2      473.83      519.59      6.90 o 
   7   1   2        5.70        8.90      0.44 o 
   8   1   2      200.20      192.55      3.70 o 
   9   1   2        1.19        1.82      0.48 o 
  10   1   2        0.01       -0.91      0.47 o 
  -9   2   2        0.81        1.49      1.71 o 
  -8   2   2       23.03       19.58      3.05 o 
  -7   2   2      275.65      263.47     10.86 o 
  -6   2   2      298.21      285.19     11.22 o 
  -5   2   2        3.78        4.22      1.32 o 
  -4   2   2      362.73      372.25      6.74 o 
  -3   2   2       69.50       78.81      1.74 o 
  -2   2   2        1.28        5.09      0.63 o 
  -1   2   2      802.34      774.43     11.04 o 
   0   2   2     1429.64     1423.36     18.38 o 
   1   2   2     3641.67     3418.97     48.24 o 
   2   2   2     3926.01     3773.97     53.22 o 
   3   2   2      376.87      378.56      5.22 o 
   4   2   2      872.21      913.38     24.91 o 
   5   2   2      656.78      640.87      7.86 o 
   6   2   2      796.00      864.72     11.34 o 
   7   2   2        3.64        2.83      0.38 o 
   8   2   2       83.65       79.14      2.04 o 
   9   2   2       13.54       10.05      0.88 o 
  10   2   2        5.28        4.91      0.77 o 
  -9   3   2        7.22        5.09      2.33 o 
  -8   3   2        1.19        1.72      1.73 o 
  -7   3   2       38.46       40.39      4.14 o 
  -6   3   2        9.11        9.24      0.84 o 
  -5   3   2       46.15       38.83      1.24 o 
  -4   3   2      229.33      240.96      3.95 o 
  -3   3   2       22.06       22.94      0.54 o 
  -2   3   2      357.73      371.99      5.08 o 
  -1   3   2      214.33      153.46      5.05 o 
   0   3   2      708.40      779.35      9.34 o 
   1   3   2       15.90       22.79      0.72 o 
   2   3   2      957.07      949.88     13.92 o 
   3   3   2      293.81      266.92      4.39 o 
   4   3   2      105.04      126.08      2.11 o 
   5   3   2       91.23      102.28      1.75 o 
   7   3   2      184.59      154.11      2.65 o 
   8   3   2       49.86       52.74      1.43 o 
   9   3   2       12.98        9.82      1.07 o 
  10   3   2        2.62        0.30      0.69 o 
  -9   4   2       21.98       26.04      4.04 o 
  -8   4   2       93.91       81.85      2.98 o 
  -7   4   2       57.48       49.63      1.71 o 
  -6   4   2       62.54       53.00      2.59 o 
  -5   4   2      362.92      349.50      5.01 o 
  -4   4   2        6.99        9.33      0.46 o 
  -3   4   2      213.53      222.90      2.63 o 
  -2   4   2        7.40        9.43      0.58 o 
  -1   4   2        2.61        2.52      0.25 o 
   0   4   2       20.10       18.34      0.80 o 
   1   4   2       19.96       13.48      0.54 o 
   2   4   2      135.89      165.75      2.29 o 
   3   4   2        3.81        3.17      0.30 o 
   4   4   2      455.97      509.21      6.54 o 
   5   4   2      215.57      213.34      3.48 o 
   6   4   2       60.57       63.09      1.68 o 
   7   4   2      116.59      110.51      2.22 o 
   8   4   2       37.98       41.90      1.44 o 
   9   4   2       10.93       10.43      0.86 o 
  10   4   2       25.61       33.67      1.79 o 
  -8   5   2       65.23       57.41      2.20 o 
  -7   5   2       55.28       60.24      1.78 o 
  -6   5   2      402.50      384.78      7.10 o 
  -5   5   2      320.32      299.24      5.73 o 
  -4   5   2       93.16      105.43      1.88 o 
  -3   5   2      125.07       70.03      3.27 o 
  -2   5   2        0.04        0.28      0.28 o 
  -1   5   2      932.31      963.72     11.67 o 
   0   5   2       85.74       94.57      1.31 o 
   1   5   2        0.37       -0.04      0.19 o 
   2   5   2       76.56       92.72      1.38 o 
   3   5   2     1060.47     1220.98     12.03 o 
   4   5   2       60.90       54.70      1.00 o 
   5   5   2       65.81       72.94      1.52 o 
   6   5   2       95.54      104.97      1.97 o 
   7   5   2      348.55      368.13      5.75 o 
   8   5   2       88.40       82.17      2.26 o 
   9   5   2        9.40       10.08      0.95 o 
  10   5   2        0.21       -0.13      0.67 o 
  -8   6   2       17.87       24.61      2.18 o 
  -7   6   2        0.28        1.19      0.73 o 
  -6   6   2      313.98      323.56      6.44 o 
  -5   6   2        6.41       10.89      1.03 o 
  -4   6   2      122.66      129.78      2.68 o 
  -3   6   2      342.53      328.06      7.98 o 
  -2   6   2      190.30      169.65      5.46 o 
  -1   6   2       41.95       40.16      1.58 o 
   0   6   2       47.59       40.49      0.81 o 
   1   6   2        0.21        0.31      0.24 o 
   2   6   2      372.53      397.47      4.43 o 
   3   6   2       57.73       61.66      1.04 o 
   4   6   2      254.69      267.69      3.56 o 
   5   6   2       74.76       85.23      1.96 o 
   6   6   2       16.86       21.08      0.98 o 
   7   6   2      399.71      393.73      6.25 o 
   8   6   2        0.69        1.37      0.67 o 
   9   6   2       34.25       46.31      1.86 o 
  10   6   2      127.78      146.43      3.47 o 
  -7   7   2        7.90       10.71      1.20 o 
  -6   7   2       21.34       19.49      1.45 o 
  -5   7   2        0.09       -0.34      0.52 o 
  -4   7   2     1325.62     1352.56     20.23 o 
  -3   7   2        1.09        1.90      0.63 o 
  -2   7   2      261.90      266.89      4.28 o 
  -1   7   2       92.02       88.83      1.79 o 
   0   7   2       55.16       49.10      1.33 o 
   1   7   2        1.48        0.62      0.25 o 
   2   7   2       86.41       92.80      1.44 o 
   3   7   2        1.02        0.89      0.31 o 
   4   7   2      235.39      234.32      3.10 o 
   5   7   2       66.54       77.46      1.51 o 
   6   7   2       58.92       57.58      1.56 o 
   7   7   2       95.93       92.40      2.06 o 
   8   7   2       26.31       24.36      1.62 o 
   9   7   2      135.12      119.70      3.17 o 
  -6   8   2       23.50       20.77      1.87 o 
  -5   8   2       28.39       35.18      2.23 o 
  -4   8   2        3.16        8.08      0.90 o 
  -3   8   2       15.74       10.09      1.46 o 
  -2   8   2       26.72       31.64      1.19 o 
  -1   8   2      565.37      566.11      7.58 o 
   0   8   2      272.23      269.96      4.17 o 
   1   8   2      130.26      129.15      2.04 o 
   2   8   2       48.48       42.06      1.46 o 
   3   8   2      109.02      123.00      2.42 o 
   4   8   2      241.82      237.96      3.22 o 
   5   8   2       15.96       16.57      0.81 o 
   6   8   2      104.31      104.32      2.10 o 
   7   8   2       12.02       14.23      0.92 o 
   8   8   2      293.33      280.47      4.59 o 
  -5   9   2       67.35       68.21      2.13 o 
  -4   9   2       45.19       46.75      1.99 o 
  -3   9   2      204.49      202.28      6.54 o 
  -2   9   2      112.26      123.43      2.60 o 
  -1   9   2      132.80      123.02      2.46 o 
   0   9   2     1071.13     1119.38     13.08 o 
   1   9   2      164.04      155.04      2.57 o 
   2   9   2       11.08        9.08      0.78 o 
   3   9   2      108.20      102.77      2.55 o 
   4   9   2      317.56      291.65      4.77 o 
   5   9   2        1.28        0.74      0.60 o 
   6   9   2        1.32        2.91      0.60 o 
   7   9   2        1.47        1.10      0.61 o 
  -3  10   2        7.76        6.02      1.03 o 
  -2  10   2       36.60       35.58      2.04 o 
  -1  10   2       29.40       32.82      1.25 o 
   0  10   2        5.52        7.70      0.89 o 
   1  10   2        0.93        0.74      0.59 o 
   2  10   2       36.61       32.83      1.45 o 
   3  10   2       41.11       41.21      1.77 o 
   4  10   2        0.50        0.28      0.67 o 
   5  10   2       59.44       54.96      2.65 o 
   6  10   2       32.51       33.93      2.15 o 
  -1  11   2        0.12        0.45      0.99 o 
   0  11   2        4.78        4.55      0.76 o 
   1  11   2        2.31        0.18      0.79 o 
   2  11   2        0.02       -0.62      0.73 o 
   3  11   2       12.28       18.40      1.50 o 
   4  11   2        0.46        0.97      0.76 o 
  -4 -10   3      152.97      168.92      3.30 o 
  -3 -10   3       37.15       30.75      1.61 o 
  -2 -10   3       99.95      106.08      4.17 o 
  -1 -10   3       15.04       12.91      0.96 o 
   0 -10   3       17.82       18.14      2.53 o 
   1 -10   3       38.99       39.57      1.56 o 
   2 -10   3       14.99       17.11      1.30 o 
  -6  -9   3       23.83       26.04      1.48 o 
  -5  -9   3       85.54       79.91      2.52 o 
  -4  -9   3       16.87       18.88      1.02 o 
  -3  -9   3      274.78      278.44      5.05 o 
  -2  -9   3       34.82       38.71      1.35 o 
  -1  -9   3       20.69       18.51      1.07 o 
   0  -9   3      181.18      167.71      3.27 o 
   1  -9   3        4.93        8.21      0.76 o 
   2  -9   3        3.04        0.89      0.48 o 
   3  -9   3       10.45       14.64      1.57 o 
   4  -9   3       68.18       87.18      2.62 o 
  -7  -8   3       74.79       63.88      1.72 o 
  -6  -8   3      333.41      362.15      5.10 o 
  -5  -8   3       57.37       63.41      1.80 o 
  -4  -8   3      299.45      304.54      4.19 o 
  -3  -8   3      110.88      107.03      2.28 o 
  -2  -8   3       75.07       79.60      1.87 o 
  -1  -8   3      315.42      318.75      4.29 o 
   0  -8   3      198.03      198.01      2.96 o 
   1  -8   3        8.03        8.48      0.79 o 
   2  -8   3       25.30       26.33      1.12 o 
   3  -8   3       15.98       17.42      0.96 o 
   4  -8   3       75.43       78.86      2.32 o 
   5  -8   3       38.11       31.70      2.17 o 
   6  -8   3       19.42       23.05      1.33 o 
  -8  -7   3       15.13       12.13      1.06 o 
  -7  -7   3       65.88       56.86      1.71 o 
  -6  -7   3        0.91        0.75      0.50 o 
  -5  -7   3       46.67       53.41      1.41 o 
  -4  -7   3      187.51      185.78      2.48 o 
  -3  -7   3     1986.22     1972.95     20.49 o 
  -2  -7   3        3.85        6.55      0.68 o 
  -1  -7   3      100.65      103.90      1.72 o 
   0  -7   3        1.85        1.30      0.36 o 
   1  -7   3        4.22        4.11      0.51 o 
   2  -7   3      105.53       90.13      1.84 o 
   3  -7   3      460.77      450.45      6.64 o 
   4  -7   3      163.14      145.15      3.20 o 
   5  -7   3        4.73        2.97      0.67 o 
   6  -7   3      118.38      127.66      2.82 o 
   7  -7   3      137.60      143.86      3.79 o 
  -8  -6   3       35.66       37.17      1.44 o 
  -7  -6   3       25.04       24.47      1.18 o 
  -6  -6   3        0.11        0.04      0.43 o 
  -5  -6   3      477.43      500.19      6.32 o 
  -4  -6   3        4.76        4.86      0.42 o 
  -3  -6   3      685.83      696.84      7.27 o 
  -2  -6   3       21.51       29.09      0.80 o 
  -1  -6   3      501.50      495.00      5.33 o 
   0  -6   3        1.56        4.43      0.37 o 
   1  -6   3      150.21      161.03      2.88 o 
   2  -6   3      400.05      420.12      6.23 o 
   3  -6   3      162.42      152.91      2.69 o 
   4  -6   3       77.13       88.83      2.20 o 
   5  -6   3       90.65      100.49      2.34 o 
   6  -6   3       35.10       38.97      1.28 o 
   7  -6   3       39.05       45.86      1.85 o 
   8  -6   3        2.40        2.99      0.80 o 
  -9  -5   3        3.02        3.61      0.71 o 
  -8  -5   3        3.65        1.91      0.57 o 
  -7  -5   3       13.87       12.00      1.09 o 
  -6  -5   3       66.01       79.09      1.80 o 
  -5  -5   3       26.82       25.07      0.92 o 
  -4  -5   3       16.85       15.37      0.66 o 
  -3  -5   3       16.89       22.68      0.61 o 
  -2  -5   3       23.49       26.30      0.63 o 
  -1  -5   3      326.98      376.02      4.05 o 
   0  -5   3      309.25      309.25      3.64 o 
   1  -5   3       58.13       67.60      1.11 o 
   2  -5   3       25.40       27.56      0.83 o 
   3  -5   3        7.71        8.26      0.52 o 
   4  -5   3      772.55      364.44     11.63 o 
   5  -5   3        0.22       -0.04      0.39 o 
   6  -5   3       36.71       42.22      1.19 o 
   7  -5   3      183.89      180.26      3.98 o 
   8  -5   3        0.53       -0.38      0.59 o 
  -9  -4   3        0.10        0.29      0.47 o 
  -8  -4   3      121.48      137.22      3.29 o 
  -7  -4   3       16.83       16.44      1.21 o 
  -6  -4   3       95.65       86.19      2.06 o 
  -5  -4   3       34.13       29.36      1.04 o 
  -4  -4   3      452.93      480.69      5.44 o 
  -3  -4   3      374.31      369.28      3.59 o 
  -2  -4   3       28.43       35.22      0.65 o 
  -1  -4   3     2009.07     2142.63     19.52 o 
   0  -4   3       23.47       37.51      0.84 o 
   1  -4   3      500.57      517.63      5.58 o 
   2  -4   3        1.25        6.66      0.46 o 
   3  -4   3       33.80       44.62      1.11 o 
   4  -4   3        0.05        1.16      0.54 o 
   5  -4   3       14.41       11.80      1.25 o 
   6  -4   3       56.29       51.80      1.62 o 
   7  -4   3       58.58       55.50      1.69 o 
   8  -4   3        1.19        1.27      0.55 o 
   9  -4   3       16.40       17.68      1.06 o 
  -9  -3   3        0.11       -0.28      0.54 o 
  -8  -3   3       38.87       35.54      1.08 o 
  -7  -3   3      513.14      480.59      7.33 o 
  -6  -3   3      204.27      197.34      9.58 o 
  -5  -3   3       31.28        4.02      0.88 o 
  -4  -3   3      185.72      218.15      3.16 o 
  -3  -3   3     1017.32     1125.10     11.84 o 
  -2  -3   3        0.93        0.05      0.15 o 
  -1  -3   3     2369.21     2409.48     24.41 o 
   0  -3   3      282.49      289.93      3.77 o 
   1  -3   3      128.67      120.74      2.20 o 
   2  -3   3     1378.79     1610.68     18.96 o 
   3  -3   3       59.56       42.13      2.01 o 
   4  -3   3      189.43      195.36      3.25 o 
   5  -3   3       35.66       23.92      0.63 o 
   6  -3   3      349.37      361.96      5.77 o 
   7  -3   3        7.54        3.98      0.66 o 
   8  -3   3       34.50       34.35      1.18 o 
   9  -3   3       42.12       43.47      1.38 o 
 -10  -2   3        6.45        4.59      0.78 o 
  -9  -2   3       80.90       69.89      2.18 o 
  -8  -2   3        0.01        0.09      0.49 o 
  -7  -2   3       85.35       75.77      2.02 o 
  -6  -2   3        7.42       10.18      0.58 o 
  -5  -2   3      115.26      115.10      1.75 o 
  -4  -2   3      396.85      376.21      5.48 o 
  -3  -2   3      627.97      582.26      6.27 o 
  -2  -2   3       40.81       42.81      0.92 o 
  -1  -2   3      156.69      177.12      2.41 o 
   0  -2   3       22.32       13.54      0.50 o 
   1  -2   3       25.16       28.69      0.70 o 
   2  -2   3       29.60       42.46      1.79 o 
   3  -2   3     1919.03     1961.49     32.28 o 
   4  -2   3      187.34      168.11      2.48 o 
   5  -2   3        2.68        0.49      0.25 o 
   6  -2   3       63.54       66.24      1.21 o 
   7  -2   3       12.63       12.68      0.61 o 
   8  -2   3       92.69       98.71      2.65 o 
   9  -2   3       38.57       37.10      1.14 o 
  10  -2   3       43.41       48.31      1.64 o 
 -10  -1   3       29.87       28.14      1.21 o 
  -9  -1   3       22.88       19.75      0.98 o 
  -8  -1   3       10.63        9.58      0.77 o 
  -7  -1   3       72.76       68.75      1.62 o 
  -6  -1   3      161.06      142.71      2.63 o 
  -5  -1   3        1.45        3.07      0.50 o 
  -4  -1   3      251.80      256.02      3.21 o 
  -3  -1   3       25.20       41.08      0.89 o 
  -2  -1   3      880.82      918.24     11.99 o 
  -1  -1   3      349.97      330.53      4.03 o 
   0  -1   3      473.80      440.92      5.97 o 
   1  -1   3      445.82      448.90      5.95 o 
   2  -1   3     1072.02     1140.01     35.99 o 
   3  -1   3      371.74      230.09      6.93 o 
   4  -1   3      371.10      370.45      4.97 o 
   5  -1   3     1015.20     1054.72     13.39 o 
   6  -1   3        0.06        0.11      0.19 o 
   7  -1   3        2.50        0.69      0.23 o 
   8  -1   3      327.25      328.04      7.21 o 
   9  -1   3       81.11       81.72      1.86 o 
  10  -1   3       10.56       10.34      0.79 o 
 -10   0   3        1.41        1.47      0.78 o 
  -9   0   3        7.73        8.36      1.04 o 
  -8   0   3      178.74      169.90      5.19 o 
  -7   0   3       11.01       11.51      0.65 o 
  -6   0   3      130.88      115.52      2.25 o 
  -5   0   3       21.78       13.71      1.26 o 
  -4   0   3        3.06        1.53      0.16 o 
  -3   0   3       56.62       58.10      1.11 o 
  -1   0   3        6.78        8.49      0.85 o 
   0   0   3     3266.68     3075.93     36.05 o 
   1   0   3     1470.21     1499.26     19.35 o 
   2   0   3      256.38      204.47      3.21 o 
   4   0   3       42.23       51.88      0.95 o 
   5   0   3        1.99        2.69      0.29 o 
   6   0   3       28.01       22.90      0.87 o 
   7   0   3       29.16       20.46      0.71 o 
   8   0   3      163.79      157.80      3.08 o 
   9   0   3      236.78      243.18      4.54 o 
  10   0   3       11.82       16.24      0.91 o 
  -9   1   3       22.69       19.87      1.17 o 
  -8   1   3        0.22        0.49      0.43 o 
  -7   1   3       22.82       20.36      1.72 o 
  -6   1   3        9.72        9.76      0.84 o 
  -5   1   3      647.02      672.40     13.95 o 
  -4   1   3      149.43      146.21      2.91 o 
  -3   1   3     1275.22     1381.50     16.42 o 
  -2   1   3        2.63        4.45      0.40 o 
  -1   1   3       34.74       33.02      0.93 o 
   0   1   3        2.57        4.27      0.37 o 
   1   1   3      834.76      775.54      9.20 o 
   2   1   3     3518.79     3475.28     53.76 o 
   4   1   3      120.25      106.04      1.68 o 
   5   1   3       18.68       11.86      0.48 o 
   6   1   3      981.85     1026.36     10.62 o 
   7   1   3       91.03       91.86      1.81 o 
   8   1   3        5.96        7.48      0.63 o 
   9   1   3      117.49      112.98      2.55 o 
  10   1   3        0.40        0.17      0.53 o 
  -9   2   3        0.15        1.93      2.00 o 
  -8   2   3       12.48       14.58      2.78 o 
  -7   2   3      177.11      160.74      3.28 o 
  -6   2   3        4.04        3.67      0.39 o 
  -5   2   3      650.77      701.43     13.52 o 
  -4   2   3      301.30      335.40      6.19 o 
  -3   2   3        8.16        5.65      0.25 o 
  -2   2   3     1701.83     1741.40     46.21 o 
  -1   2   3     3430.04     3381.49     36.60 o 
   0   2   3      521.14      494.41      6.05 o 
   1   2   3     4285.06     4194.09     59.10 o 
   2   2   3     4550.16     4390.09     61.83 o 
   3   2   3      395.40      369.65      6.27 o 
   4   2   3      343.75      348.14      4.13 o 
   5   2   3     1410.77     1467.35     19.13 o 
   6   2   3      110.93      112.61      1.65 o 
   7   2   3      335.90      309.98      4.86 o 
   8   2   3       73.74       72.53      2.17 o 
   9   2   3      178.35      176.99      3.78 o 
  10   2   3        0.87        1.92      0.64 o 
  -9   3   3      100.60      115.57      7.24 o 
  -8   3   3        1.68        2.28      1.87 o 
  -7   3   3       11.22        8.33      0.64 o 
  -6   3   3       15.81       11.28      0.73 o 
  -5   3   3       51.77       45.54      0.89 o 
  -4   3   3      411.50      429.57      6.74 o 
  -3   3   3      126.88      144.05      2.03 o 
  -2   3   3     1674.84     1923.69     32.50 o 
  -1   3   3        4.27        0.77      0.18 o 
   0   3   3       33.71       56.91      1.07 o 
   1   3   3       69.83       64.24      1.45 o 
   2   3   3      320.03      305.54      4.92 o 
   3   3   3      123.81      127.51      2.46 o 
   4   3   3       59.75       72.88      1.47 o 
   5   3   3      237.49      264.03      3.39 o 
   7   3   3       97.60       95.42      2.71 o 
   8   3   3       34.99       39.11      1.79 o 
   9   3   3       57.36       53.42      1.43 o 
  10   3   3        9.31       10.05      1.05 o 
  -8   4   3       26.89       18.38      1.92 o 
  -7   4   3       11.11        8.81      1.15 o 
  -6   4   3      125.90      108.70      2.98 o 
  -5   4   3        0.53        0.77      0.35 o 
  -4   4   3      126.71      123.04      2.13 o 
  -3   4   3      236.88      251.85      3.16 o 
  -2   4   3      188.40      183.85      3.72 o 
  -1   4   3       27.30       31.84      0.76 o 
   0   4   3      160.77      179.74      2.43 o 
   1   4   3      257.86      293.11      3.37 o 
   2   4   3      413.46      394.18      4.73 o 
   3   4   3      407.20      451.29      5.00 o 
   4   4   3       27.04       17.76      0.67 o 
   5   4   3       25.76       13.49      1.12 o 
   6   4   3      210.56      233.66      3.79 o 
   7   4   3      410.98      432.39      6.41 o 
   8   4   3        5.65        4.51      0.70 o 
   9   4   3        2.19        2.77      0.62 o 
  10   4   3       31.78       27.69      1.30 o 
  -8   5   3       25.69       16.30      1.59 o 
  -7   5   3        3.33        6.02      0.68 o 
  -6   5   3      391.04      373.76      6.28 o 
  -5   5   3      608.45      617.21      9.76 o 
  -4   5   3        0.09        0.18      0.26 o 
  -3   5   3       22.19        5.84      0.96 o 
  -2   5   3        2.82        0.70      0.32 o 
  -1   5   3       18.27       16.72      0.67 o 
   0   5   3      507.54      533.35      5.48 o 
   1   5   3      164.12      189.50      2.15 o 
   2   5   3      119.28      136.22      1.83 o 
   3   5   3       38.55       34.06      0.83 o 
   4   5   3       80.13       79.18      1.35 o 
   5   5   3       38.20       42.14      1.11 o 
   6   5   3      101.71      109.73      2.62 o 
   7   5   3       58.97       63.20      1.96 o 
   8   5   3        0.16       -0.26      0.53 o 
   9   5   3       52.36       61.72      1.95 o 
  10   5   3        9.76        8.46      1.15 o 
  -7   6   3       85.64       89.01      3.93 o 
  -6   6   3       31.93       28.72      1.54 o 
  -5   6   3      486.82      462.19      8.70 o 
  -4   6   3       52.72       54.12      1.54 o 
  -3   6   3      562.72      503.81     14.31 o 
  -2   6   3      367.44      337.37      6.75 o 
  -1   6   3        6.46        8.00      0.54 o 
   0   6   3       70.19       80.94      1.22 o 
   1   6   3      562.78      606.21      5.99 o 
   2   6   3      142.12      151.08      1.97 o 
   3   6   3        0.49        2.58      0.33 o 
   4   6   3       13.08        7.20      0.52 o 
   5   6   3        2.39        2.44      0.49 o 
   6   6   3      159.35      168.76      2.86 o 
   7   6   3      203.48      205.84      3.78 o 
   8   6   3       53.69       60.19      2.03 o 
   9   6   3        1.92       -0.02      0.69 o 
  10   6   3      198.88      209.90      4.45 o 
  -7   7   3       20.60       24.90      1.65 o 
  -6   7   3       73.13       77.81      2.57 o 
  -5   7   3        7.75       10.74      0.73 o 
  -4   7   3      137.56      137.44      3.00 o 
  -3   7   3      315.85      308.11      5.56 o 
  -2   7   3      719.05      702.78     11.24 o 
  -1   7   3       12.76       15.41      0.79 o 
   0   7   3      824.61      819.22     10.41 o 
   1   7   3       23.77       22.86      0.91 o 
   2   7   3       77.12       71.80      1.16 o 
   3   7   3      121.67      130.76      1.87 o 
   4   7   3       22.30       24.01      0.92 o 
   5   7   3        0.01       -0.72      0.36 o 
   6   7   3       45.94       45.28      1.60 o 
   7   7   3       77.79       72.90      1.81 o 
   8   7   3      182.31      185.67      5.28 o 
   9   7   3       10.44        9.67      1.16 o 
  -6   8   3        1.33        0.24      0.87 o 
  -5   8   3       17.57       18.20      1.06 o 
  -4   8   3        1.02        0.98      0.61 o 
  -3   8   3       53.28       60.29      2.04 o 
  -2   8   3      179.64      174.46      3.87 o 
  -1   8   3       70.80       74.54      1.73 o 
   0   8   3      149.85      136.55      2.57 o 
   1   8   3        8.69        7.92      0.61 o 
   2   8   3       26.91       35.53      1.32 o 
   3   8   3      286.78      262.92      3.97 o 
   4   8   3       14.43       10.30      0.69 o 
   5   8   3        4.48        5.44      0.55 o 
   6   8   3      230.17      228.56      3.54 o 
   7   8   3        2.35        2.84      0.65 o 
   8   8   3       70.51       73.60      2.15 o 
  -4   9   3        4.29        6.10      0.93 o 
  -3   9   3        1.49       -0.46      0.68 o 
  -2   9   3       67.62       64.52      2.31 o 
  -1   9   3      195.33      210.71      3.55 o 
   0   9   3        8.54       11.68      0.89 o 
   1   9   3       60.54       63.39      1.36 o 
   2   9   3        3.32        2.18      0.59 o 
   3   9   3      711.15      692.17     11.01 o 
   4   9   3       94.10       94.92      2.45 o 
   5   9   3       22.05       18.04      1.16 o 
   6   9   3        0.81        0.53      0.58 o 
   7   9   3       23.59       21.91      1.24 o 
   8   9   3        0.14        0.22      0.67 o 
  -3  10   3       27.02       35.82      1.92 o 
  -2  10   3        1.05        3.05      0.94 o 
  -1  10   3       12.35       13.57      0.95 o 
   0  10   3        5.14        1.70      0.57 o 
   1  10   3        2.92        0.95      0.66 o 
   2  10   3       11.09       12.93      1.00 o 
   3  10   3       97.08      100.76      3.38 o 
   4  10   3       48.32       53.73      2.00 o 
   5  10   3      289.89      296.81      7.00 o 
   6  10   3       46.79       52.42      4.24 o 
  -1  11   3      182.97      211.90      4.82 o 
   0  11   3       28.36       41.74      1.67 o 
   1  11   3       75.96       84.07      2.88 o 
   2  11   3        0.92        2.61      1.01 o 
   3  11   3       19.09       13.09      1.29 o 
   4  11   3       24.71       34.45      1.70 o 
  -3 -10   4      115.94      107.59      2.66 o 
  -2 -10   4       29.72       21.20      1.38 o 
  -1 -10   4        0.70        3.06      0.67 o 
   0 -10   4       78.05       90.27      3.18 o 
   1 -10   4        0.99        0.28      0.57 o 
   2 -10   4       36.91       44.89      1.74 o 
  -5  -9   4       64.24       60.74      2.22 o 
  -4  -9   4      276.79      277.31      4.77 o 
  -3  -9   4        4.27        4.21      0.74 o 
  -2  -9   4      319.10      337.32      5.90 o 
  -1  -9   4      125.29      114.50      2.65 o 
   0  -9   4        0.00        0.41      0.50 o 
   1  -9   4        0.23        3.45      0.63 o 
   2  -9   4        0.04        0.29      0.49 o 
   3  -9   4       33.84       42.59      1.47 o 
   4  -9   4       18.06       23.50      1.54 o 
  -7  -8   4       29.86       32.15      1.45 o 
  -6  -8   4       50.09       50.72      1.51 o 
  -5  -8   4       88.22       84.49      2.28 o 
  -4  -8   4        1.99        2.71      0.53 o 
  -3  -8   4      142.73      139.50      2.57 o 
  -2  -8   4       37.99       38.60      1.42 o 
  -1  -8   4      123.71      130.46      2.56 o 
   0  -8   4       38.74       42.07      1.30 o 
   1  -8   4        1.37        2.74      0.58 o 
   2  -8   4       17.07       16.11      0.91 o 
   3  -8   4       83.25       63.37      1.69 o 
   4  -8   4        5.32        4.02      0.79 o 
   5  -8   4       18.18       15.16      1.19 o 
   6  -8   4        0.43       -0.80      0.59 o 
  -8  -7   4       30.23       39.70      1.48 o 
  -7  -7   4      359.84      363.74      5.59 o 
  -6  -7   4      198.92      191.11      3.11 o 
  -5  -7   4       34.29       32.47      1.18 o 
  -4  -7   4     1876.16     1887.25     19.87 o 
  -3  -7   4      923.66      955.37      9.85 o 
  -2  -7   4      317.77      321.46      3.99 o 
  -1  -7   4       75.69       80.99      1.50 o 
   0  -7   4       12.53       14.70      0.72 o 
   1  -7   4      437.44      440.16      6.04 o 
   2  -7   4      264.10      270.95      4.05 o 
   3  -7   4       18.12       20.51      0.97 o 
   4  -7   4        0.59        1.44      0.62 o 
   5  -7   4       70.16       71.96      2.09 o 
   6  -7   4        3.97        4.67      0.74 o 
   7  -7   4        7.84        7.48      1.09 o 
  -8  -6   4       60.90       62.48      1.77 o 
  -7  -6   4       57.98       56.98      1.63 o 
  -6  -6   4        3.94        1.93      0.64 o 
  -5  -6   4       78.25       85.51      1.75 o 
  -4  -6   4      257.66      254.63      3.61 o 
  -3  -6   4       60.37       65.82      1.22 o 
  -2  -6   4       76.07       75.58      1.23 o 
  -1  -6   4        0.07        0.36      0.22 o 
   0  -6   4      257.58      284.33      3.73 o 
   1  -6   4      103.06      102.37      1.68 o 
   2  -6   4       41.44       35.11      1.21 o 
   3  -6   4       51.58       63.29      1.51 o 
   4  -6   4        1.87        3.23      0.62 o 
   5  -6   4       32.01       32.88      1.33 o 
   6  -6   4       89.22       88.73      2.14 o 
   7  -6   4       62.98       66.19      2.50 o 
   8  -6   4      155.52      170.45      4.08 o 
  -9  -5   4       59.78       74.46      1.91 o 
  -8  -5   4        1.35        0.74      0.55 o 
  -7  -5   4        0.81        0.90      0.51 o 
  -6  -5   4        1.91        1.05      0.47 o 
  -5  -5   4      337.77      335.89      4.45 o 
  -4  -5   4      208.01      213.78      3.06 o 
  -3  -5   4       22.91       26.06      0.71 o 
  -2  -5   4       49.38       49.50      0.87 o 
  -1  -5   4      378.45      402.84      4.58 o 
   0  -5   4      335.52      394.76      4.28 o 
   1  -5   4      617.03      621.28      6.75 o 
   2  -5   4        0.58        0.25      0.24 o 
   3  -5   4       16.14       13.13      0.67 o 
   4  -5   4       71.44       78.88      1.95 o 
   5  -5   4      398.47      383.94      6.31 o 
   6  -5   4      328.97      294.36      4.98 o 
   7  -5   4       15.24       13.15      1.05 o 
   8  -5   4        8.38        7.99      0.91 o 
  -9  -4   4       17.66       22.17      1.06 o 
  -8  -4   4        1.28        0.58      0.50 o 
  -7  -4   4       12.26       12.34      0.80 o 
  -6  -4   4       78.89       89.28      1.85 o 
  -5  -4   4       30.40       24.27      1.01 o 
  -4  -4   4        3.11        1.09      0.29 o 
  -3  -4   4      119.51      122.05      1.46 o 
  -2  -4   4       15.31       13.75      0.47 o 
  -1  -4   4      215.00      248.94      3.60 o 
   0  -4   4      232.11      239.29      3.25 o 
   1  -4   4      600.72      613.26      6.58 o 
   2  -4   4       15.90       15.95      0.82 o 
   3  -4   4       39.35       40.80      0.93 o 
   4  -4   4        0.24        0.09      0.21 o 
   5  -4   4       41.49       34.84      1.54 o 
   6  -4   4      152.75      130.12      2.20 o 
   7  -4   4       33.31       31.26      1.32 o 
   8  -4   4        2.09        1.64      0.60 o 
   9  -4   4       17.04       14.32      1.03 o 
  -9  -3   4       21.49       25.34      1.26 o 
  -8  -3   4       25.96       21.80      0.93 o 
  -7  -3   4       48.06       37.61      1.68 o 
  -6  -3   4       13.29       14.98      0.77 o 
  -5  -3   4     1485.35     1410.32     21.54 o 
  -4  -3   4     1315.08     1401.82     15.63 o 
  -3  -3   4       48.34       38.67      0.88 o 
  -2  -3   4      145.76      145.30      1.65 o 
  -1  -3   4     1407.24     1538.85     14.98 o 
   0  -3   4     1132.37     1221.55     13.53 o 
   1  -3   4      144.58      152.81      2.48 o 
   2  -3   4     1148.66     1127.46     14.80 o 
   3  -3   4      859.53      879.70     10.59 o 
   4  -3   4      377.01      417.61     14.00 o 
   5  -3   4      452.93      488.66      8.29 o 
   6  -3   4      375.74      386.17      5.33 o 
   7  -3   4        3.72        3.61      0.56 o 
   8  -3   4      236.96      232.32      4.54 o 
   9  -3   4       50.41       53.33      1.63 o 
  -9  -2   4       47.68       55.12      1.60 o 
  -8  -2   4       71.77       74.04      2.68 o 
  -7  -2   4      379.89      414.66      5.35 o 
  -6  -2   4        1.65        0.50      0.38 o 
  -4  -2   4     1901.38     1903.16     37.42 o 
  -3  -2   4       19.18       10.56      0.65 o 
  -2  -2   4     1234.87     1241.66     12.75 o 
  -1  -2   4      100.32      104.78      1.31 o 
   0  -2   4       80.99       80.22      1.19 o 
   1  -2   4      702.39      658.64      8.74 o 
   2  -2   4     3116.30     3116.52     36.40 o 
   3  -2   4      465.00      470.38      5.79 o 
   4  -2   4      283.84      316.29      4.93 o 
   5  -2   4      262.87      250.08      7.51 o 
   6  -2   4       23.36       25.67      0.65 o 
   7  -2   4        1.69        2.91      0.46 o 
   8  -2   4        7.59        8.97      0.69 o 
   9  -2   4       24.21       24.90      1.03 o 
  10  -2   4       56.05       47.88      1.49 o 
  -9  -1   4       17.04       17.61      0.95 o 
  -8  -1   4        1.18       -0.08      0.43 o 
  -7  -1   4       60.75       48.58      1.59 o 
  -6  -1   4      220.94      199.27      2.86 o 
  -5  -1   4       13.76       11.36      0.45 o 
  -4  -1   4       66.87       64.78      1.09 o 
  -3  -1   4       97.80       92.51      2.08 o 
  -2  -1   4     1883.11     1860.14     23.12 o 
  -1  -1   4        0.88        0.42      0.17 o 
   0  -1   4      802.45      858.37     10.39 o 
   1  -1   4        8.26       13.26      0.43 o 
   2  -1   4       15.36       24.10      0.85 o 
   3  -1   4       16.69       14.37      0.81 o 
   4  -1   4      232.67      190.07      3.09 o 
   5  -1   4      223.95      207.81      3.02 o 
   6  -1   4      143.33      150.92      2.07 o 
   7  -1   4      293.17      272.89      4.98 o 
   8  -1   4        0.30        1.25      0.42 o 
   9  -1   4      128.62      129.86      2.76 o 
  10  -1   4        0.64        1.96      0.54 o 
  -9   0   4       16.60       20.65      0.94 o 
  -8   0   4       81.00       83.19      2.39 o 
  -7   0   4      389.69      379.32      6.23 o 
  -6   0   4      375.83      356.92      5.73 o 
  -5   0   4     1941.97     1757.38     41.74 o 
  -4   0   4       25.56       22.17      0.49 o 
  -3   0   4      118.49      126.55      1.89 o 
  -2   0   4     1458.07     1538.38     29.64 o 
  -1   0   4      162.70      147.15      1.88 o 
   0   0   4     1148.44     1112.83     14.49 o 
   1   0   4     4491.42     4389.43     56.30 o 
   2   0   4     1450.06     1374.86     16.27 o 
   3   0   4        2.66        1.09      0.45 o 
   4   0   4       23.36       19.90      0.65 o 
   5   0   4       39.34       36.71      1.14 o 
   6   0   4       76.61       83.85      1.23 o 
   7   0   4       13.66       13.50      0.72 o 
   8   0   4      645.68      656.13     11.27 o 
   9   0   4       17.09       17.74      1.15 o 
  10   0   4       52.99       64.66      1.80 o 
  -9   1   4       38.41       29.92      2.36 o 
  -8   1   4       46.41       49.38      1.49 o 
  -7   1   4      407.36      411.65     10.02 o 
  -6   1   4        2.75        2.00      0.35 o 
  -5   1   4      515.87      521.81     10.02 o 
  -4   1   4      260.40      267.98      3.19 o 
  -3   1   4      186.08      195.62      2.41 o 
  -1   1   4       60.23       56.25      1.43 o 
   0   1   4     1575.85     1479.98     19.18 o 
   1   1   4      585.19      592.77      8.89 o 
   2   1   4       42.91       31.83      0.97 o 
   3   1   4     2236.29     2302.16     29.29 o 
   4   1   4     4564.97     4899.04    104.34 o 
   5   1   4      493.11      525.26      6.61 o 
   6   1   4      212.38      207.38      2.85 o 
   7   1   4       30.62       32.60      0.82 o 
   8   1   4       27.96       30.36      1.38 o 
   9   1   4      185.13      198.17      5.66 o 
  10   1   4        4.58        3.24      0.64 o 
  -9   2   4       15.57       15.15      4.58 o 
  -8   2   4      191.62      185.36      5.23 o 
  -7   2   4        9.98       10.91      0.57 o 
  -6   2   4       28.37       31.75      1.19 o 
  -5   2   4      113.42      113.49      1.83 o 
  -4   2   4      143.96      179.20      3.04 o 
  -3   2   4        5.79        5.16      0.25 o 
  -2   2   4      374.78      334.41      5.02 o 
  -1   2   4     1896.81     1815.30     21.47 o 
   0   2   4      267.65      254.50      3.33 o 
   1   2   4     2323.59     2372.29     30.51 o 
   2   2   4     2468.86     2305.93     32.78 o 
   3   2   4       45.58       77.76      1.64 o 
   4   2   4      774.16      869.68      9.74 o 
   5   2   4      480.55      482.12      8.79 o 
   6   2   4      728.65      357.43     11.71 o 
   7   2   4      309.86      296.78      6.63 o 
   8   2   4        2.78        0.36      0.34 o 
   9   2   4       16.98       21.52      1.16 o 
  10   2   4       31.37       23.69      1.30 o 
  -9   3   4        0.73       -0.23      2.03 o 
  -8   3   4       47.26       41.43      2.84 o 
  -7   3   4       35.37       44.77      1.69 o 
  -6   3   4       89.27       96.93      1.92 o 
  -5   3   4       16.12       11.54      0.42 o 
  -4   3   4        0.72        0.99      0.24 o 
  -3   3   4      331.20      324.09      3.89 o 
  -2   3   4       17.27       20.90      0.96 o 
  -1   3   4     2580.58     2797.38     28.38 o 
   0   3   4      276.18      340.12      5.82 o 
   1   3   4       49.41       58.74      1.20 o 
   2   3   4        0.00       -0.24      0.17 o 
   3   3   4       51.71       44.08      0.89 o 
   4   3   4      339.78      353.28      5.13 o 
   5   3   4      114.07      115.05      1.89 o 
   6   3   4      407.81      458.91     10.57 o 
   7   3   4      128.52      125.62      2.91 o 
   8   3   4       12.56        7.35      0.70 o 
   9   3   4       15.86       10.14      0.79 o 
  10   3   4       75.14       86.68      2.58 o 
  -8   4   4       68.89       71.45      2.07 o 
  -7   4   4       95.16      103.22      2.61 o 
  -6   4   4      289.82      302.47      7.03 o 
  -5   4   4       54.44       46.40      2.09 o 
  -4   4   4        0.05       -0.04      0.19 o 
  -3   4   4       84.99       98.02      1.62 o 
  -2   4   4      303.41      299.25     10.36 o 
  -1   4   4     2229.79     2459.10     25.14 o 
   0   4   4       75.78       90.04      1.46 o 
   1   4   4      631.21      661.29      8.16 o 
   2   4   4     2434.40     2563.90     27.75 o 
   3   4   4      439.68      410.24      4.62 o 
   4   4   4      423.20      461.06      5.58 o 
   5   4   4      386.70      356.62      7.14 o 
   6   4   4       88.35      101.48      2.32 o 
   7   4   4      231.54      224.75      4.19 o 
   8   4   4       71.25       67.83      1.93 o 
   9   4   4       10.60       10.29      0.89 o 
  10   4   4       42.43       53.29      1.67 o 
  -8   5   4        5.85        6.51      0.74 o 
  -7   5   4       79.28       72.60      1.87 o 
  -6   5   4       34.71       40.19      1.50 o 
  -5   5   4       20.41       15.93      1.00 o 
  -4   5   4       51.79       51.23      1.60 o 
  -3   5   4        1.97        0.41      0.41 o 
  -2   5   4       55.60       57.63      1.88 o 
  -1   5   4     1264.98     1320.54     15.77 o 
   0   5   4       93.47       69.02      1.41 o 
   1   5   4      532.39      543.89      5.66 o 
   2   5   4      160.59      161.91      2.35 o 
   3   5   4       15.41       14.48      0.58 o 
   4   5   4      260.74      253.96      3.31 o 
   5   5   4       79.98       75.55      1.73 o 
   6   5   4       29.65       28.85      0.99 o 
   7   5   4        4.02        3.38      0.91 o 
   8   5   4       65.17       59.19      1.91 o 
   9   5   4        1.18        0.78      0.63 o 
  10   5   4       20.27       17.45      1.96 o 
  -7   6   4       39.91       41.00      1.70 o 
  -6   6   4      214.48      205.76      4.48 o 
  -5   6   4        0.37        1.77      0.67 o 
  -4   6   4      131.24      125.83      2.63 o 
  -3   6   4       10.72       12.59      0.88 o 
  -2   6   4      161.29      152.17      4.31 o 
  -1   6   4      197.62      178.68      2.77 o 
   0   6   4        6.02        6.70      0.55 o 
   1   6   4       14.54       12.73      0.49 o 
   2   6   4        8.22        9.02      0.49 o 
   3   6   4        0.00        0.78      0.30 o 
   4   6   4      251.03      241.61      3.57 o 
   5   6   4        0.12        0.30      0.33 o 
   6   6   4      471.61      456.84      6.28 o 
   7   6   4       59.14       60.52      1.72 o 
   8   6   4        7.02        5.97      0.88 o 
   9   6   4       58.92       60.66      2.11 o 
  10   6   4       11.98       15.66      1.32 o 
  -6   7   4        7.01       11.28      1.18 o 
  -5   7   4       45.28       42.94      2.42 o 
  -4   7   4      145.50      154.80      3.26 o 
  -3   7   4      102.09      109.23      2.66 o 
  -2   7   4      597.26      613.10     10.00 o 
  -1   7   4      629.53      630.32      8.18 o 
   0   7   4      231.25      226.39      3.54 o 
   1   7   4      470.69      444.20      5.57 o 
   2   7   4       96.97      100.72      1.58 o 
   3   7   4       24.31       17.39      0.69 o 
   4   7   4      324.27      320.77      4.28 o 
   5   7   4      190.88      207.36      3.05 o 
   6   7   4      366.75      360.15      5.29 o 
   7   7   4       50.98       48.52      1.68 o 
   8   7   4       12.59       14.84      1.30 o 
   9   7   4      216.28      224.08      4.84 o 
  -5   8   4       21.99       25.97      1.21 o 
  -4   8   4        1.45        0.78      0.60 o 
  -3   8   4       19.05       19.83      1.90 o 
  -2   8   4       15.13       15.90      1.25 o 
  -1   8   4        1.37        1.56      0.47 o 
   0   8   4       11.55       13.90      0.88 o 
   1   8   4      242.18      245.24      3.51 o 
   2   8   4      460.11      447.02      5.36 o 
   3   8   4      378.31      342.60      5.76 o 
   4   8   4      162.83      154.32      2.51 o 
   5   8   4       20.37       21.19      0.94 o 
   6   8   4        9.01       10.54      1.44 o 
   7   8   4       63.70       64.44      1.97 o 
   8   8   4       49.54       47.57      1.81 o 
  -4   9   4       38.01       31.45      1.67 o 
  -3   9   4        4.90        1.39      0.76 o 
  -2   9   4      166.04      169.13      4.52 o 
  -1   9   4      399.74      433.06      6.20 o 
   0   9   4      112.56      109.99      2.35 o 
   1   9   4       28.60       32.59      1.39 o 
   2   9   4      375.56      384.76      5.12 o 
   3   9   4        0.18       -0.73      0.70 o 
   4   9   4        1.84       -0.84      0.60 o 
   5   9   4        4.76        5.27      0.80 o 
   6   9   4       52.55       49.49      2.21 o 
   7   9   4        1.11        0.45      0.63 o 
   8   9   4        5.33        4.67      0.85 o 
  -3  10   4       23.06       23.44      1.70 o 
  -2  10   4        0.27        0.70      0.85 o 
  -1  10   4       25.61       33.13      1.79 o 
   0  10   4        0.55        0.42      0.55 o 
   1  10   4        1.11        1.85      0.73 o 
   2  10   4       55.71       56.91      1.81 o 
   3  10   4        1.20        0.41      0.68 o 
   4  10   4        6.93       10.27      1.08 o 
   5  10   4       53.36       57.17      1.95 o 
   6  10   4      212.74      195.06      6.11 o 
   0  11   4        7.52        9.26      1.20 o 
   1  11   4      143.07      147.77      4.06 o 
   2  11   4        3.06        2.02      0.90 o 
   3  11   4       25.38       24.13      2.03 o 
   4  11   4       16.96       19.03      1.39 o 
  -2 -10   5        8.54        4.78      0.88 o 
  -1 -10   5       13.94       11.38      1.58 o 
   0 -10   5       24.37       23.99      1.69 o 
   1 -10   5        0.07       -1.05      0.68 o 
  -5  -9   5       21.33       23.43      1.61 o 
  -4  -9   5       30.25       32.73      1.44 o 
  -3  -9   5       39.46       40.94      1.48 o 
  -2  -9   5       11.36       11.55      0.96 o 
  -1  -9   5      127.40      124.12      2.83 o 
   0  -9   5       45.65       55.37      2.14 o 
   1  -9   5       44.42       49.24      1.63 o 
   2  -9   5       79.37       98.28      2.20 o 
   3  -9   5       25.55       24.07      1.12 o 
   4  -9   5        7.51        3.37      0.87 o 
  -6  -8   5       10.61       10.66      0.90 o 
  -5  -8   5       23.76       26.27      1.20 o 
  -4  -8   5       49.45       51.85      1.59 o 
  -3  -8   5      548.67      576.61      7.83 o 
  -2  -8   5       13.25       14.02      1.24 o 
  -1  -8   5        1.17        2.28      0.58 o 
   0  -8   5      144.34      141.19      2.36 o 
   1  -8   5       35.60       31.01      1.25 o 
   2  -8   5      220.21      185.75      3.32 o 
   3  -8   5       39.11       36.92      1.36 o 
   4  -8   5        8.46        8.42      0.96 o 
   5  -8   5        1.61        2.95      1.10 o 
  -7  -7   5        0.06        0.75      0.60 o 
  -6  -7   5       62.42       68.90      1.70 o 
  -5  -7   5        7.57        3.35      0.59 o 
  -4  -7   5       56.84       59.73      1.50 o 
  -3  -7   5      364.09      361.52      4.23 o 
  -2  -7   5      681.67      688.88      9.01 o 
  -1  -7   5      540.25      508.61      6.30 o 
   0  -7   5      475.73      456.25      5.72 o 
   1  -7   5      216.21      235.26      3.86 o 
   2  -7   5      468.53      408.41      5.68 o 
   3  -7   5      268.56      233.07      3.59 o 
   4  -7   5       35.14       37.60      1.56 o 
   5  -7   5      164.67      150.34      3.34 o 
   6  -7   5        0.36       -0.93      0.53 o 
  -8  -6   5       11.33       11.02      0.94 o 
  -7  -6   5       99.41      101.72      2.28 o 
  -6  -6   5       55.31       61.92      1.65 o 
  -5  -6   5       31.38       36.07      1.17 o 
  -4  -6   5      877.29      870.64     10.35 o 
  -3  -6   5      896.29      932.35      9.56 o 
  -2  -6   5      391.96      375.27      4.03 o 
  -1  -6   5      258.55      271.34      4.28 o 
   0  -6   5        5.54        4.18      0.44 o 
   1  -6   5       15.22       10.92      0.56 o 
   2  -6   5        0.46        0.12      0.34 o 
   3  -6   5       33.68       20.42      0.85 o 
   4  -6   5        4.76        2.83      0.62 o 
   5  -6   5       22.88       23.20      1.20 o 
   6  -6   5       35.73       27.37      1.25 o 
   7  -6   5      247.96      253.21      4.53 o 
  -8  -5   5      132.77      143.94      2.78 o 
  -7  -5   5        0.03        0.95      0.53 o 
  -6  -5   5      416.10      388.47      5.62 o 
  -5  -5   5      635.32      619.32      7.58 o 
  -4  -5   5      357.39      358.29      4.68 o 
  -3  -5   5      160.23      166.24      2.25 o 
  -2  -5   5        5.86        4.87      0.35 o 
  -1  -5   5      431.69      420.86      5.23 o 
   0  -5   5     1974.03     2091.21     20.25 o 
   1  -5   5      559.91      545.19      6.43 o 
   2  -5   5       12.29       15.70      0.83 o 
   3  -5   5       60.75       56.92      1.25 o 
   4  -5   5       26.86       35.88      1.31 o 
   5  -5   5      136.73      122.38      2.63 o 
   6  -5   5        4.32        6.06      0.65 o 
   7  -5   5        6.38        5.22      0.56 o 
   8  -5   5       30.95       27.13      1.61 o 
  -9  -4   5        1.94        2.24      0.58 o 
  -8  -4   5       51.27       59.67      1.57 o 
  -7  -4   5        0.12       -0.19      0.44 o 
  -6  -4   5       26.25       19.95      0.95 o 
  -5  -4   5      149.76      170.76      2.84 o 
  -4  -4   5        1.50        1.43      0.30 o 
  -3  -4   5      532.91      567.98      6.57 o 
  -2  -4   5       86.31       77.15      1.08 o 
  -1  -4   5       61.70       75.17      1.34 o 
   0  -4   5      248.58      290.94      3.69 o 
   1  -4   5      184.49      197.88      2.46 o 
   2  -4   5        3.18        3.98      0.35 o 
   3  -4   5      189.84      182.88      2.95 o 
   4  -4   5        8.07        7.31      0.77 o 
   5  -4   5        2.70        3.83      0.52 o 
   6  -4   5      534.05      534.57      8.33 o 
   7  -4   5       22.73       23.43      1.69 o 
   8  -4   5       28.24       25.21      1.48 o 
   9  -4   5       99.63      115.86      3.25 o 
  -9  -3   5      103.69      120.04      2.66 o 
  -8  -3   5       11.11       13.91      0.79 o 
  -7  -3   5       64.66       53.41      1.37 o 
  -6  -3   5       48.07       49.78      1.29 o 
  -5  -3   5     1043.88      977.72     12.48 o 
  -4  -3   5       33.21       43.47      1.11 o 
  -3  -3   5      404.28      393.65      4.24 o 
  -2  -3   5      236.55      233.14      2.38 o 
  -1  -3   5      191.62      193.61      2.42 o 
   0  -3   5        0.64        0.44      0.26 o 
   1  -3   5      164.89      227.09      2.68 o 
   2  -3   5       80.50       68.58      1.09 o 
   3  -3   5       14.80       17.73      0.62 o 
   4  -3   5       10.91        7.28      1.79 o 
   6  -3   5        0.00        0.61      0.43 o 
   7  -3   5      820.69      810.77     14.05 o 
   8  -3   5       79.97       84.60      2.92 o 
   9  -3   5       24.83       31.24      1.34 o 
  -9  -2   5        2.73        1.14      0.58 o 
  -8  -2   5       33.23       39.34      1.33 o 
  -7  -2   5      150.60      153.48      2.52 o 
  -6  -2   5      291.12      291.94      4.14 o 
  -5  -2   5       44.81       56.60      4.90 o 
  -4  -2   5     1204.46     1321.50     16.15 o 
  -3  -2   5      243.32      286.69      4.58 o 
  -2  -2   5     1459.36     1628.29     15.83 o 
  -1  -2   5      703.87      699.69      7.44 o 
   0  -2   5      167.66      157.51      2.65 o 
   1  -2   5       47.25       63.70      1.11 o 
   2  -2   5        8.77        1.21      0.25 o 
   3  -2   5      105.46      142.88      2.09 o 
   4  -2   5       97.58       86.30      1.96 o 
   6  -2   5      336.56      340.63      5.33 o 
   7  -2   5      197.86      185.34      3.75 o 
   8  -2   5       18.05       16.34      1.17 o 
   9  -2   5       94.06      100.68      2.43 o 
  10  -2   5        7.52       10.15      0.87 o 
  -9  -1   5      124.48      120.97      2.47 o 
  -8  -1   5       59.71       62.90      1.59 o 
  -7  -1   5      159.28      166.81      2.94 o 
  -6  -1   5      610.54      580.92      6.83 o 
  -5  -1   5      362.76      333.79      4.95 o 
  -4  -1   5      250.12      251.14      3.20 o 
  -3  -1   5        6.90        6.60      0.31 o 
  -2  -1   5      207.45      250.28      2.91 o 
  -1  -1   5     3884.81     4001.72     47.10 o 
   0  -1   5     1639.18     1847.96     21.83 o 
   1  -1   5     2299.37     2205.63     24.07 o 
   2  -1   5      178.13      138.59      2.42 o 
   3  -1   5     1141.99     1177.51     14.82 o 
   4  -1   5        1.81        4.54      0.35 o 
   5  -1   5       81.44       81.01      1.65 o 
   6  -1   5        0.85        0.60      0.26 o 
   7  -1   5       75.19       76.35      1.56 o 
   8  -1   5      474.54      466.85      8.31 o 
   9  -1   5      205.06      205.91      4.11 o 
  10  -1   5        4.19        7.62      0.84 o 
  -9   0   5       49.94       51.84      1.40 o 
  -8   0   5       65.94       63.57      1.51 o 
  -7   0   5      353.49      342.63      5.16 o 
  -6   0   5      214.19      212.53      3.87 o 
  -5   0   5       60.48       59.92      0.95 o 
  -4   0   5       49.75       51.38      0.81 o 
  -3   0   5        2.36        3.23      0.29 o 
  -2   0   5      116.35      132.59      1.67 o 
  -1   0   5      765.19      812.93      9.86 o 
   0   0   5       18.50       19.99      0.86 o 
   1   0   5     2122.65     2031.78     23.92 o 
   2   0   5      414.49      412.27      6.65 o 
   3   0   5      758.94      827.80     10.00 o 
   4   0   5       53.60       70.08      1.32 o 
   5   0   5       79.86       75.36      2.18 o 
   6   0   5        0.82        0.66      0.29 o 
   7   0   5      302.45      279.00      3.98 o 
   8   0   5      959.99      923.02     15.70 o 
   9   0   5       20.18       15.03      0.94 o 
  10   0   5       34.95       34.90      2.37 o 
  -9   1   5        0.28        0.94      0.46 o 
  -8   1   5       77.44       82.66      1.52 o 
  -7   1   5     1158.07     1204.92     16.21 o 
  -6   1   5       70.28       72.33      2.13 o 
  -5   1   5        0.03       -0.20      0.19 o 
  -4   1   5      259.26      226.72      2.64 o 
  -3   1   5     1042.59     1171.71     16.61 o 
  -2   1   5      361.25      276.36      5.23 o 
  -1   1   5     2509.27     2540.81     36.60 o 
   0   1   5       36.34       45.00      0.86 o 
   1   1   5      195.27      197.74      2.63 o 
   2   1   5     1110.46     1134.57     12.49 o 
   3   1   5      874.39      969.29     11.54 o 
   4   1   5        2.00        3.05      0.43 o 
   5   1   5     1120.93     1099.14     47.70 o 
   6   1   5       23.50       23.94      1.87 o 
   7   1   5       80.46       97.77      1.76 o 
   8   1   5        0.24       -0.52      0.30 o 
   9   1   5       11.54       10.57      0.84 o 
  10   1   5       75.87       77.78      2.16 o 
  -9   2   5      232.13      247.67      5.09 o 
  -8   2   5      248.12      258.43      8.75 o 
  -7   2   5        3.31        6.66      0.83 o 
  -6   2   5       27.10       31.92      1.05 o 
  -5   2   5       41.95       33.22      1.15 o 
  -4   2   5      206.10      212.39      2.47 o 
  -3   2   5       32.33       36.22      1.03 o 
  -2   2   5      198.05      148.65      3.98 o 
  -1   2   5      369.48      323.83      3.95 o 
   0   2   5      203.65      193.38      2.92 o 
   1   2   5     1523.69     1672.17     18.24 o 
   2   2   5      583.19      575.13      6.55 o 
   3   2   5     3561.50     3833.88     44.42 o 
   4   2   5      282.08      279.24      4.10 o 
   5   2   5      173.43      184.52      2.67 o 
   7   2   5     3777.26     3748.81     70.49 o 
   8   2   5       71.40       74.70      1.77 o 
   9   2   5        0.36        0.35      0.40 o 
  10   2   5        3.25        3.89      0.85 o 
  -8   3   5      227.13      260.51      4.46 o 
  -7   3   5       14.63       15.20      1.52 o 
  -6   3   5       13.23       19.06      0.73 o 
  -5   3   5       12.07       11.54      0.52 o 
  -4   3   5      451.09      484.10      5.25 o 
  -3   3   5      150.69      133.39      1.79 o 
  -2   3   5       53.25       66.81      1.31 o 
  -1   3   5      718.05      714.17      8.13 o 
   0   3   5        8.38       27.46      0.65 o 
   1   3   5      158.63      173.52      2.18 o 
   2   3   5      272.84      294.83      3.61 o 
   3   3   5      386.67      403.12      4.47 o 
   4   3   5      100.92       89.21      1.45 o 
   5   3   5       70.42       69.00      1.42 o 
   6   3   5       14.68       19.03      1.96 o 
   7   3   5        8.94       11.08      0.82 o 
   8   3   5      705.05      669.28     10.39 o 
   9   3   5      227.88      230.38      4.20 o 
  10   3   5      139.68      137.34      3.48 o 
  -8   4   5       35.42       35.04      3.00 o 
  -7   4   5        0.31        0.86      0.52 o 
  -6   4   5       69.70       68.39      2.00 o 
  -5   4   5        3.67        2.85      0.54 o 
  -4   4   5       38.20       40.99      1.39 o 
  -3   4   5      418.04      223.36      7.25 o 
  -2   4   5      509.37      634.81     12.69 o 
  -1   4   5        5.66        7.05      0.39 o 
   0   4   5       60.78       92.60      1.43 o 
   1   4   5      788.08      758.98      8.22 o 
   2   4   5        3.75        5.03      0.37 o 
   3   4   5      329.25      322.18      3.76 o 
   4   4   5     1173.53     1195.85     12.46 o 
   5   4   5       10.57        8.00      0.58 o 
   6   4   5      347.15      354.95      5.29 o 
   7   4   5      318.80      322.30      5.62 o 
   8   4   5      315.48      314.42      6.04 o 
   9   4   5       18.59       15.55      1.09 o 
  10   4   5       40.68       38.95      1.53 o 
  -7   5   5       53.75       48.02      1.92 o 
  -6   5   5        3.43        2.78      0.70 o 
  -5   5   5      319.14      302.68      6.33 o 
  -4   5   5       11.72       13.29      0.62 o 
  -3   5   5       19.05        1.20      0.70 o 
  -2   5   5       14.06       15.54      1.14 o 
  -1   5   5      321.83      346.49      4.61 o 
   0   5   5       10.40       11.49      0.54 o 
   1   5   5      153.83      158.91      2.03 o 
   2   5   5      117.55      142.62      2.39 o 
   3   5   5       76.48       73.88      1.26 o 
   4   5   5      277.02      295.42      3.60 o 
   5   5   5      205.50      230.29      3.79 o 
   6   5   5      104.75      105.57      2.29 o 
   7   5   5       57.19       68.78      2.05 o 
   8   5   5        7.47        5.80      0.80 o 
   9   5   5        0.15        1.06      0.66 o 
  10   5   5        8.57        9.29      1.07 o 
  -7   6   5      119.57      141.43      3.46 o 
  -6   6   5      139.16      138.59      3.40 o 
  -5   6   5       98.55       93.00      2.98 o 
  -4   6   5      160.60      138.66      2.85 o 
  -3   6   5        1.53        0.55      0.43 o 
  -2   6   5       57.57       58.18      1.74 o 
  -1   6   5      132.88      147.10      2.60 o 
   0   6   5      235.09      248.44      4.10 o 
   1   6   5      243.93      253.72      3.02 o 
   2   6   5      190.43      217.68      2.60 o 
   3   6   5       57.07       61.76      1.48 o 
   4   6   5       96.20       81.69      1.67 o 
   5   6   5       14.03       13.11      0.70 o 
   6   6   5       24.26       20.45      1.05 o 
   7   6   5      226.81      218.61      3.88 o 
   8   6   5       54.28       48.00      1.85 o 
   9   6   5       12.52       14.46      1.23 o 
  10   6   5       48.01       70.34      2.38 o 
  -6   7   5       18.02       15.10      1.33 o 
  -5   7   5        0.88        1.46      0.78 o 
  -4   7   5       80.64       73.86      2.05 o 
  -3   7   5       80.65       88.54      2.36 o 
  -2   7   5      490.42      495.89      8.37 o 
  -1   7   5      241.78      248.66      3.75 o 
   0   7   5       47.88       47.57      1.42 o 
   1   7   5       39.40       40.25      1.08 o 
   2   7   5        7.55        7.95      0.58 o 
   3   7   5      129.50      143.19      2.78 o 
   4   7   5       94.08       88.09      1.72 o 
   5   7   5        0.81        1.32      0.44 o 
   6   7   5       37.86       34.55      1.52 o 
   7   7   5      186.30      179.35      3.81 o 
   8   7   5       31.21       33.37      1.51 o 
   9   7   5        6.00        2.24      0.88 o 
  -5   8   5       69.64       81.43      2.39 o 
  -4   8   5        0.01       -0.93      0.54 o 
  -3   8   5       17.28       17.42      1.28 o 
  -2   8   5       51.23       49.39      2.26 o 
  -1   8   5       12.50       14.78      0.85 o 
   0   8   5       35.05       31.54      1.24 o 
   1   8   5       11.50       13.63      0.71 o 
   2   8   5        1.48       -0.49      0.41 o 
   3   8   5       18.91       21.20      1.09 o 
   4   8   5      184.62      180.12      3.65 o 
   5   8   5      147.21      155.58      2.59 o 
   6   8   5       26.61       28.06      1.46 o 
   7   8   5       62.00       60.17      1.93 o 
   8   8   5      194.11      186.57      3.79 o 
  -4   9   5       40.21       40.52      1.86 o 
  -3   9   5      178.40      178.00      7.89 o 
  -2   9   5       24.97       21.44      1.54 o 
  -1   9   5       89.21       81.89      1.92 o 
   0   9   5        0.12        0.09      0.50 o 
   1   9   5       57.06       51.65      1.65 o 
   2   9   5      226.44      230.93      3.27 o 
   3   9   5      287.00      255.30      4.81 o 
   4   9   5      471.23      457.64      8.67 o 
   5   9   5        0.45       -0.09      0.63 o 
   6   9   5      100.28       93.69      3.74 o 
   7   9   5       52.14       52.71      1.93 o 
   8   9   5        0.53       -0.28      0.77 o 
  -2  10   5       64.53       71.85      2.63 o 
  -1  10   5       30.36       44.04      1.61 o 
   0  10   5      121.33      111.36      2.49 o 
   1  10   5      110.30      125.04      3.46 o 
   2  10   5      291.92      301.10      4.88 o 
   3  10   5      164.16      151.70      4.34 o 
   4  10   5       95.19       99.77      2.84 o 
   5  10   5      115.78      102.28      2.87 o 
   6  10   5       51.21       42.03      4.42 o 
   0  11   5      224.96      225.62      4.06 o 
   1  11   5       32.41       35.60      1.76 o 
   2  11   5       31.99       33.99      3.49 o 
   3  11   5       67.69       64.75      2.09 o 
   4  11   5        4.08        2.20      0.83 o 
  -4  -9   6       18.45       26.69      1.72 o 
  -3  -9   6       38.16       43.25      1.54 o 
  -2  -9   6       30.88       35.37      1.60 o 
  -1  -9   6      361.92      335.82      5.95 o 
   0  -9   6      110.21      109.09      3.24 o 
   1  -9   6       53.73       62.42      1.99 o 
   2  -9   6       47.45       62.22      1.76 o 
   3  -9   6       64.14       56.63      1.61 o 
  -6  -8   6      151.37      170.75      3.22 o 
  -5  -8   6        0.00       -0.01      0.56 o 
  -4  -8   6       27.00       29.30      2.38 o 
  -3  -8   6       63.60       65.01      1.69 o 
  -2  -8   6        0.09       -0.06      0.53 o 
  -1  -8   6        4.74        8.05      0.81 o 
   0  -8   6       15.05       12.89      0.90 o 
   1  -8   6       64.15       49.24      1.51 o 
   2  -8   6       19.48       19.84      1.04 o 
   3  -8   6        1.62        1.45      0.49 o 
   4  -8   6        0.40        0.08      0.86 o 
   5  -8   6        0.63        0.96      0.69 o 
  -7  -7   6        0.00       -0.42      0.63 o 
  -6  -7   6       33.15       34.66      1.26 o 
  -5  -7   6        0.29        0.62      0.52 o 
  -4  -7   6      222.43      219.39      3.40 o 
  -3  -7   6      517.37      516.75      6.10 o 
  -2  -7   6        0.93        1.71      0.51 o 
  -1  -7   6        1.96        4.60      0.95 o 
   0  -7   6       40.61       36.67      1.08 o 
   1  -7   6       34.70       19.95      0.80 o 
   2  -7   6       97.22       81.09      1.81 o 
   3  -7   6      155.75      146.64      2.60 o 
   4  -7   6       11.84       14.23      1.56 o 
   5  -7   6       18.43       12.13      1.05 o 
   6  -7   6       13.64       11.46      1.00 o 
  -7  -6   6       30.34       32.70      1.40 o 
  -6  -6   6       19.26       21.89      1.04 o 
  -5  -6   6       74.32       74.62      1.58 o 
  -4  -6   6      100.80      103.99      1.99 o 
  -3  -6   6      555.73      552.26      5.98 o 
  -2  -6   6      352.07      374.46      4.55 o 
  -1  -6   6      427.00      427.80      4.57 o 
   0  -6   6      253.97      280.76      3.83 o 
   1  -6   6       15.58       13.59      0.65 o 
   2  -6   6      429.69      394.18      5.44 o 
   3  -6   6      662.09      677.79      9.17 o 
   4  -6   6        7.42       12.73      1.03 o 
   5  -6   6      145.31      146.34      3.19 o 
   6  -6   6       33.72       36.25      1.43 o 
   7  -6   6        0.28        1.14      0.57 o 
  -8  -5   6      123.58      134.52      3.07 o 
  -7  -5   6       33.45       32.71      1.72 o 
  -6  -5   6        9.03        8.22      0.94 o 
  -5  -5   6        1.26        0.45      0.44 o 
  -4  -5   6      386.18      380.99      4.67 o 
  -3  -5   6      599.84      566.78      6.03 o 
  -2  -5   6       65.86       64.89      1.25 o 
  -1  -5   6      165.41      162.50      2.07 o 
   0  -5   6      122.47      124.59      2.35 o 
   1  -5   6      197.33      199.25      2.76 o 
   2  -5   6     1156.27     1161.08     14.12 o 
   3  -5   6       15.04       10.29      0.61 o 
   4  -5   6       24.59       27.17      0.93 o 
   5  -5   6       61.73       60.85      1.75 o 
   6  -5   6       11.05       13.57      0.91 o 
   7  -5   6       50.98       56.86      1.62 o 
   8  -5   6      109.27      103.51      2.90 o 
  -8  -4   6       40.81       44.85      1.42 o 
  -7  -4   6        0.07       -0.31      0.47 o 
  -6  -4   6       79.78       79.35      1.80 o 
  -5  -4   6      296.13      299.80      4.44 o 
  -4  -4   6      718.17      736.44      8.88 o 
  -3  -4   6       16.56       12.26      0.64 o 
  -2  -4   6      267.13      269.40      2.71 o 
  -1  -4   6       33.01       44.10      0.80 o 
   0  -4   6       12.93       15.37      0.75 o 
   1  -4   6     1200.28     1211.60     12.63 o 
   2  -4   6      278.25      285.73      3.57 o 
   3  -4   6        3.64        4.93      0.51 o 
   4  -4   6      243.76      253.25      3.88 o 
   5  -4   6        3.48        5.18      0.67 o 
   6  -4   6        3.70        1.35      0.52 o 
   7  -4   6       44.63       42.45      1.32 o 
   8  -4   6        4.56        4.82      1.31 o 
   9  -4   6        6.17        6.39      0.92 o 
  -8  -3   6       23.17       22.62      1.13 o 
  -7  -3   6        8.74        8.79      0.69 o 
  -6  -3   6       11.78       11.45      0.74 o 
  -5  -3   6       58.62       61.89      1.53 o 
  -4  -3   6       24.95       28.67      1.30 o 
  -3  -3   6      212.11      198.85      2.92 o 
  -2  -3   6       41.16       31.32      0.84 o 
  -1  -3   6       60.03       66.52      1.00 o 
   0  -3   6      478.91      455.31      5.06 o 
   1  -3   6        0.12        0.10      0.22 o 
   2  -3   6      124.26      145.56      1.78 o 
   3  -3   6      206.41      212.49      2.99 o 
   4  -3   6        3.89        5.52      0.60 o 
   5  -3   6      140.00      141.40      3.96 o 
   6  -3   6      411.58      379.79      6.13 o 
   7  -3   6       29.26       40.35      1.24 o 
   8  -3   6       18.92       16.35      1.09 o 
   9  -3   6       54.72       58.09      1.88 o 
  -9  -2   6      220.92      275.00      7.02 o 
  -8  -2   6      182.17      182.76      4.76 o 
  -7  -2   6       10.75       13.26      0.73 o 
  -6  -2   6      917.96      923.92     11.63 o 
  -5  -2   6        2.04        2.58      0.42 o 
  -4  -2   6     1211.50     1186.91     17.64 o 
  -3  -2   6      116.51      127.65      1.87 o 
  -2  -2   6      179.96      176.91      2.12 o 
  -1  -2   6       16.12       24.63      0.55 o 
   0  -2   6     2427.71     2620.63     25.19 o 
   1  -2   6       66.05       76.28      1.71 o 
   2  -2   6       75.54       64.09      1.08 o 
   3  -2   6        9.55        9.20      0.54 o 
   4  -2   6       22.66       19.91      0.87 o 
   6  -2   6        3.04        1.75      0.40 o 
   7  -2   6       56.43       67.88      1.62 o 
   8  -2   6       10.86        8.58      0.82 o 
   9  -2   6      245.33      240.50      4.84 o 
  10  -2   6       81.07       86.66      2.37 o 
  -9  -1   6        0.35        0.37      0.53 o 
  -8  -1   6       63.27       63.00      1.64 o 
  -7  -1   6        5.64        3.31      0.54 o 
  -6  -1   6      355.01      351.25      4.80 o 
  -5  -1   6      591.20      561.24     26.68 o 
  -4  -1   6       72.47       29.20      2.67 o 
  -3  -1   6       98.02       94.33      1.46 o 
  -2  -1   6      487.60      486.83      6.37 o 
  -1  -1   6      365.73      386.13      3.82 o 
   0  -1   6       55.48       59.52      0.97 o 
   1  -1   6       55.17       57.65      1.00 o 
   2  -1   6      215.65      220.98      2.43 o 
   3  -1   6      320.39      332.18      4.74 o 
   4  -1   6      730.61      735.28      9.87 o 
   5  -1   6        0.03        0.04      0.19 o 
   6  -1   6      444.22      420.97     13.20 o 
   7  -1   6      267.89      262.56      4.37 o 
   8  -1   6       62.24       60.21      1.76 o 
   9  -1   6        6.70        7.20      0.92 o 
  10  -1   6        0.47       -0.25      0.55 o 
  -9   0   6       93.15      112.51      2.31 o 
  -8   0   6      165.99      181.84      3.19 o 
  -7   0   6      230.94      244.37      4.13 o 
  -6   0   6       18.78       23.57      0.90 o 
  -5   0   6       19.76       14.25      0.56 o 
  -4   0   6      451.03      236.87      9.52 o 
  -3   0   6       46.36       48.97      2.64 o 
  -2   0   6      264.67      311.06      3.86 o 
  -1   0   6      152.39      144.55      1.73 o 
   0   0   6      387.14      385.13      4.21 o 
   1   0   6      429.72      449.51      5.18 o 
   2   0   6      113.41       90.42      1.30 o 
   3   0   6      253.70      263.74      3.23 o 
   4   0   6      429.96      526.16     10.30 o 
   5   0   6      321.62      334.46      6.66 o 
   6   0   6       14.48        1.20      1.24 o 
   7   0   6       28.23       20.63      0.86 o 
   8   0   6      212.71      216.88      3.26 o 
   9   0   6        2.77        2.06      0.63 o 
  10   0   6       54.57       49.77      1.68 o 
  -9   1   6        2.30        1.65      0.63 o 
  -8   1   6       17.81       23.39      0.95 o 
  -7   1   6       90.14       93.51      1.92 o 
  -6   1   6        1.20        0.23      0.35 o 
  -5   1   6      160.37      143.20      1.99 o 
  -4   1   6       14.62       15.47      1.36 o 
  -3   1   6      164.04      204.58      3.01 o 
  -2   1   6      549.88      506.68      6.81 o 
  -1   1   6      928.03      952.23      9.40 o 
   0   1   6      634.27      591.12      8.74 o 
   1   1   6      354.80      375.74      4.40 o 
   2   1   6        8.19       12.33      0.41 o 
   3   1   6      108.19      111.08      2.40 o 
   4   1   6      811.30      831.98     12.32 o 
   5   1   6       22.15       28.06      0.86 o 
   6   1   6        0.92        0.30      0.58 o 
   7   1   6        8.97        6.95      0.59 o 
   8   1   6       46.80       53.47      1.43 o 
   9   1   6       47.01       53.18      1.71 o 
  10   1   6        6.33        4.89      0.77 o 
  -8   2   6       64.48       64.27      1.93 o 
  -7   2   6       18.24       15.73      1.12 o 
  -6   2   6     1082.23     1083.69     16.69 o 
  -5   2   6       53.47       48.98      1.36 o 
  -4   2   6      657.74      662.61     12.01 o 
  -3   2   6        5.99        3.77      0.31 o 
  -2   2   6      726.91      775.47      8.83 o 
  -1   2   6       77.58       75.37      1.21 o 
   0   2   6     1067.56     1048.93     10.91 o 
   1   2   6      650.87      689.31      7.84 o 
   2   2   6      186.28      194.00      2.51 o 
   3   2   6      487.06      558.46      5.97 o 
   4   2   6       68.21       96.01      1.64 o 
   5   2   6       23.48       25.80      0.85 o 
   6   2   6      520.15      496.96      8.89 o 
   7   2   6      714.64      686.82     10.50 o 
   8   2   6      166.19      168.65      3.21 o 
   9   2   6      515.95      499.26      7.90 o 
  10   2   6       75.66       69.69      3.12 o 
  -8   3   6      220.67      226.25      4.08 o 
  -7   3   6       13.91       14.73      0.81 o 
  -6   3   6       50.21       58.47      1.48 o 
  -5   3   6        1.07        0.92      0.71 o 
  -4   3   6       28.86       25.05      0.99 o 
  -3   3   6      445.23      456.34      6.29 o 
  -2   3   6      158.47      164.16      2.24 o 
  -1   3   6      146.41      182.16      2.63 o 
   0   3   6       42.35       41.66      0.79 o 
   1   3   6       41.72       25.86      0.77 o 
   2   3   6       28.77       31.08      0.71 o 
   3   3   6      168.74      156.26      2.03 o 
   4   3   6       73.23       98.10      1.42 o 
   5   3   6       42.02       48.07      1.19 o 
   6   3   6      185.28      214.80      3.90 o 
   7   3   6      446.50      430.82      7.03 o 
   8   3   6       63.52       71.64      1.91 o 
   9   3   6        0.69        0.20      0.55 o 
  10   3   6      332.07      341.55      9.06 o 
  -8   4   6       82.47       80.32      2.40 o 
  -7   4   6       49.62       52.43      1.85 o 
  -6   4   6       15.68       17.55      1.12 o 
  -5   4   6       10.88        9.82      0.86 o 
  -4   4   6        4.05        6.83      0.49 o 
  -2   4   6       87.26       82.91      1.97 o 
  -1   4   6       45.92       59.16      1.05 o 
   0   4   6      911.57     1033.81     10.91 o 
   1   4   6       78.44       57.24      1.03 o 
   2   4   6      767.29      848.66      9.61 o 
   3   4   6      711.47      689.39      7.05 o 
   4   4   6      590.66      557.68      6.16 o 
   5   4   6      898.93      896.96     12.11 o 
   6   4   6      216.85      203.15      3.39 o 
   7   4   6      814.60      800.73     12.44 o 
   8   4   6       43.61       45.95      2.02 o 
   9   4   6       52.71       46.76      1.69 o 
  10   4   6        0.48        0.38      0.63 o 
  -7   5   6       10.91       12.83      1.19 o 
  -6   5   6       98.71      100.43      2.88 o 
  -5   5   6      190.02      177.39      4.38 o 
  -4   5   6       56.71       54.02      1.93 o 
  -3   5   6       84.17       69.36      1.64 o 
  -2   5   6       62.03       79.35      2.04 o 
  -1   5   6      206.08      213.59      2.93 o 
   0   5   6       23.73       31.97      0.83 o 
   1   5   6      256.70      275.82      3.36 o 
   2   5   6        2.61        0.73      0.29 o 
   3   5   6       26.26       22.63      0.73 o 
   4   5   6      464.94      462.68      5.05 o 
   5   5   6       32.39       37.50      0.99 o 
   6   5   6      344.81      312.43      4.92 o 
   7   5   6      190.68      206.45      4.16 o 
   8   5   6       20.98       20.21      1.30 o 
   9   5   6       12.19        9.28      0.99 o 
  10   5   6       16.76       18.73      1.33 o 
  -7   6   6        8.27        7.06      1.24 o 
  -6   6   6       18.83       22.44      1.31 o 
  -5   6   6        0.22        0.18      0.57 o 
  -4   6   6      610.26      611.10      8.83 o 
  -3   6   6        0.03       -0.76      0.40 o 
  -2   6   6        9.35        6.70      0.74 o 
  -1   6   6       96.74       95.79      2.16 o 
   0   6   6      241.12      216.09      3.70 o 
   1   6   6     1105.00     1159.66     13.13 o 
   2   6   6      217.07      227.18      2.87 o 
   3   6   6      156.64      168.52      2.56 o 
   4   6   6       68.06       60.62      1.43 o 
   5   6   6      938.31      918.85     11.45 o 
   6   6   6      756.05      742.49     10.54 o 
   7   6   6      279.34      268.49      4.56 o 
   8   6   6      117.11      113.30      2.97 o 
   9   6   6       11.69       11.00      1.15 o 
  10   6   6       17.59       20.87      1.50 o 
  -6   7   6      255.78      256.76      5.72 o 
  -5   7   6        5.39       10.96      1.59 o 
  -4   7   6       36.42       29.61      1.40 o 
  -3   7   6       68.68       68.29      2.07 o 
  -2   7   6      494.72      468.51     10.68 o 
  -1   7   6       13.32       13.23      0.78 o 
   0   7   6       19.52       17.59      1.02 o 
   1   7   6        3.14        4.63      0.56 o 
   2   7   6       21.08       18.75      0.99 o 
   3   7   6       31.06       29.47      0.94 o 
   4   7   6       93.39      110.39      2.36 o 
   5   7   6       60.81       57.30      1.48 o 
   6   7   6      604.60      594.04      8.82 o 
   7   7   6       73.79       75.75      2.08 o 
   8   7   6        1.45        0.10      0.64 o 
   9   7   6        0.09        0.51      0.77 o 
  -5   8   6        0.01       -1.00      0.50 o 
  -4   8   6        2.39        0.86      0.66 o 
  -3   8   6      156.94      161.28      4.31 o 
  -2   8   6        4.82        8.33      0.99 o 
  -1   8   6      129.09      136.06      2.85 o 
   0   8   6      744.28      758.64      9.93 o 
   1   8   6       64.54       65.99      2.01 o 
   2   8   6        0.03       -0.34      0.42 o 
   3   8   6      185.00      168.95      3.08 o 
   4   8   6      120.17      126.49      4.09 o 
   5   8   6       77.73       73.63      1.77 o 
   6   8   6        1.38        0.75      0.64 o 
   7   8   6       18.67       17.65      1.23 o 
   8   8   6       79.96       81.04      2.32 o 
  -4   9   6       27.33       30.88      1.71 o 
  -3   9   6       82.81       81.09      2.59 o 
  -2   9   6        4.09        1.18      0.96 o 
  -1   9   6       48.40       46.31      1.48 o 
   0   9   6        1.88        1.39      0.56 o 
   1   9   6      290.94      288.58      4.65 o 
   2   9   6        0.18       -0.67      0.48 o 
   3   9   6      475.91      439.21      6.65 o 
   4   9   6      120.80      112.27      3.20 o 
   5   9   6       77.19       75.38      2.19 o 
   6   9   6       14.73       13.56      1.86 o 
   7   9   6      118.94      121.87      3.78 o 
  -2  10   6       93.72       96.20      3.54 o 
  -1  10   6       21.81       24.12      1.73 o 
   0  10   6       43.51       40.89      1.57 o 
   1  10   6        0.84       -0.43      0.57 o 
   2  10   6       11.75       10.73      1.24 o 
   3  10   6       13.10       14.07      1.09 o 
   4  10   6      100.46      102.44      2.91 o 
   5  10   6       17.36       18.00      2.34 o 
   6  10   6        2.38        1.33      1.31 o 
   1  11   6      287.48      300.96      5.77 o 
   2  11   6       67.72       54.41      2.46 o 
   3  11   6      151.22      145.66      3.33 o 
  -3  -9   7       12.96       11.70      0.98 o 
  -2  -9   7       32.41       41.39      1.70 o 
  -1  -9   7      223.49      242.11      4.72 o 
   0  -9   7        7.81       10.13      1.46 o 
   1  -9   7        1.58        1.85      0.97 o 
   2  -9   7       10.28        8.72      0.83 o 
  -5  -8   7      136.79      134.44      3.20 o 
  -4  -8   7       29.68       33.42      1.85 o 
  -3  -8   7       11.27       12.45      0.97 o 
  -2  -8   7      244.41      240.11      4.21 o 
  -1  -8   7       18.81       22.69      1.59 o 
   0  -8   7       48.50       54.76      1.83 o 
   1  -8   7       16.65       11.62      1.36 o 
   2  -8   7       90.06       93.65      2.11 o 
   3  -8   7        0.00        0.38      0.51 o 
   4  -8   7       21.51       25.94      1.57 o 
  -6  -7   7       33.52       34.47      1.35 o 
  -5  -7   7       41.18       39.29      1.37 o 
  -4  -7   7       66.45       66.64      1.94 o 
  -3  -7   7       68.34       72.91      1.74 o 
  -2  -7   7      462.69      494.44      6.84 o 
  -1  -7   7       20.59       17.19      0.97 o 
   0  -7   7       48.29       50.19      1.57 o 
   1  -7   7        0.00       -0.45      0.35 o 
   2  -7   7       75.98       75.77      2.03 o 
   3  -7   7        0.19       -0.22      0.43 o 
   4  -7   7       24.44       22.75      1.06 o 
   5  -7   7       73.33       85.14      4.69 o 
   6  -7   7       76.62       91.31      2.52 o 
  -7  -6   7      152.29      152.87      3.02 o 
  -6  -6   7        9.05        9.89      0.79 o 
  -5  -6   7      328.96      361.80      4.97 o 
  -4  -6   7        1.66        0.26      0.46 o 
  -3  -6   7       41.56       41.32      1.17 o 
  -2  -6   7      118.72      116.23      2.06 o 
  -1  -6   7       19.01       14.59      0.81 o 
   0  -6   7      249.14      238.01      3.35 o 
   1  -6   7      145.81      127.89      2.10 o 
   2  -6   7      294.85      286.90      4.24 o 
   3  -6   7        2.07        5.40      0.58 o 
   4  -6   7        5.09        4.69      0.73 o 
   5  -6   7        1.65        0.78      0.85 o 
   6  -6   7       15.01       13.36      1.02 o 
   7  -6   7        0.00        0.79      0.64 o 
  -7  -5   7      102.92       92.27      2.33 o 
  -6  -5   7       10.73       12.17      0.87 o 
  -5  -5   7      598.61      591.35      7.38 o 
  -4  -5   7       52.54       56.45      1.55 o 
  -3  -5   7       97.39       93.89      1.70 o 
  -2  -5   7      677.59      670.03      7.10 o 
  -1  -5   7      576.22      564.44      5.27 o 
   0  -5   7       67.67       73.53      1.19 o 
   1  -5   7       33.00       34.51      0.94 o 
   2  -5   7      180.68      176.58      2.83 o 
   3  -5   7       31.90       40.91      1.14 o 
   4  -5   7       27.90       22.68      0.97 o 
   5  -5   7       66.50       68.63      2.74 o 
   6  -5   7       31.39       26.39      1.27 o 
   7  -5   7       14.29       10.97      0.89 o 
   8  -5   7       80.04       91.41      2.78 o 
  -8  -4   7       42.57       44.30      1.46 o 
  -7  -4   7       22.36       19.74      1.04 o 
  -6  -4   7      280.93      288.58      4.41 o 
  -5  -4   7      518.29      515.63      7.04 o 
  -4  -4   7      615.22      577.62      7.08 o 
  -3  -4   7        5.02        6.22      0.57 o 
  -2  -4   7       15.15       12.21      0.63 o 
  -1  -4   7      546.91      597.36      5.96 o 
   0  -4   7        2.05        3.15      0.38 o 
   1  -4   7      187.83      198.64      2.43 o 
   2  -4   7       73.55       64.51      1.20 o 
   3  -4   7       27.37       29.59      1.04 o 
   4  -4   7       26.44       24.24      0.91 o 
   5  -4   7        8.01       10.04      0.80 o 
   6  -4   7        0.28        0.29      0.46 o 
   7  -4   7        0.86        3.67      0.61 o 
   8  -4   7       38.67       41.94      1.75 o 
  -8  -3   7       63.61       71.57      1.83 o 
  -7  -3   7       25.47       22.96      1.17 o 
  -6  -3   7       42.88       50.05      1.37 o 
  -5  -3   7       80.08       85.46      1.80 o 
  -4  -3   7        0.24       -0.33      0.31 o 
  -3  -3   7        1.06        0.10      0.32 o 
  -2  -3   7        1.04       -0.20      0.28 o 
  -1  -3   7       60.96       52.90      0.91 o 
   0  -3   7      124.84       98.46      1.60 o 
   1  -3   7      434.03      426.89      4.34 o 
   2  -3   7        8.54       12.62      0.48 o 
   3  -3   7      304.21      318.14      4.74 o 
   4  -3   7      143.07      164.77      2.49 o 
   5  -3   7       71.35       64.03      1.67 o 
   6  -3   7      281.73      310.18      5.94 o 
   7  -3   7      124.20      116.11      2.46 o 
   8  -3   7      104.38      112.49      2.34 o 
   9  -3   7       44.26       42.00      1.69 o 
  -8  -2   7        0.07        1.10      0.56 o 
  -7  -2   7      110.64      109.87      2.09 o 
  -6  -2   7      214.75      224.15      3.45 o 
  -5  -2   7       23.73       24.94      0.93 o 
  -4  -2   7      183.48      152.14      4.94 o 
  -3  -2   7        8.60       16.90      0.77 o 
  -2  -2   7      177.74      170.41      2.52 o 
  -1  -2   7       62.31       65.82      1.00 o 
   0  -2   7      458.24      446.21      5.35 o 
   1  -2   7       11.23       18.14      0.55 o 
   2  -2   7      128.30      151.05      1.85 o 
   3  -2   7      144.94      122.90      1.81 o 
   4  -2   7       91.15       83.05      1.64 o 
   5  -2   7        7.72        9.19      1.49 o 
   6  -2   7      111.66      102.46      2.19 o 
   7  -2   7        0.43        0.69      0.45 o 
   8  -2   7        4.47        5.31      0.60 o 
   9  -2   7       36.74       39.50      1.59 o 
  -8  -1   7       39.09       41.41      1.38 o 
  -7  -1   7      170.13      175.24      2.76 o 
  -6  -1   7        6.56        5.64      0.55 o 
  -5  -1   7       51.84       43.92      1.48 o 
  -3  -1   7      148.34      153.68      2.82 o 
  -2  -1   7       45.59       71.78      1.18 o 
  -1  -1   7      392.62      460.43      4.55 o 
   0  -1   7       32.51       28.27      0.71 o 
   1  -1   7        2.80        4.26      0.31 o 
   2  -1   7        4.03       12.92      0.44 o 
   3  -1   7      797.87      796.84      8.45 o 
   4  -1   7      209.41      211.07      3.27 o 
   5  -1   7       40.09       42.92      1.45 o 
   6  -1   7        2.96        3.84      0.49 o 
   7  -1   7       11.01        9.35      0.71 o 
   8  -1   7        0.07        0.34      0.43 o 
   9  -1   7       79.03       77.94      2.21 o 
  10  -1   7      272.61      276.66      7.29 o 
  -8   0   7       18.77       21.08      1.20 o 
  -7   0   7      420.84      428.23      7.36 o 
  -6   0   7      605.83      626.04      8.05 o 
  -5   0   7     1960.73     1887.92     25.25 o 
  -3   0   7      139.09       94.50      2.18 o 
  -2   0   7      633.39      661.00      9.04 o 
  -1   0   7      934.70      954.17      8.53 o 
   0   0   7       15.27       18.48      0.47 o 
   1   0   7     1125.52     1189.30     11.64 o 
   2   0   7        2.97        8.16      0.35 o 
   3   0   7      394.46      408.35      4.23 o 
   4   0   7      310.92      329.46      5.32 o 
   5   0   7       93.61       82.52      1.82 o 
   6   0   7       91.76       53.40      2.67 o 
   7   0   7       46.27       43.27      1.28 o 
   8   0   7       70.69       67.15      1.69 o 
   9   0   7       62.08       60.83      1.91 o 
  10   0   7       21.21       18.43      1.21 o 
  -8   1   7      211.73      241.87      4.63 o 
  -7   1   7      104.09       99.03      3.77 o 
  -6   1   7        0.91        0.02      0.41 o 
  -5   1   7        8.34        9.90      0.54 o 
  -4   1   7        3.83        0.75      0.60 o 
  -3   1   7        0.01       -0.03      0.23 o 
  -2   1   7        4.82        4.17      0.39 o 
  -1   1   7      218.05      199.14      2.42 o 
   0   1   7       11.58        7.20      0.33 o 
   1   1   7      223.13      203.69      2.63 o 
   2   1   7     1066.09     1152.21     12.76 o 
   3   1   7      708.40      758.43      7.54 o 
   4   1   7      277.34      308.87      4.11 o 
   5   1   7       88.48      103.39      2.54 o 
   6   1   7       50.62       47.51      1.51 o 
   7   1   7       11.81       17.51      1.20 o 
   8   1   7       20.80       18.62      1.15 o 
   9   1   7       64.42       62.70      1.64 o 
  10   1   7       21.32       18.40      1.21 o 
  -8   2   7       29.48       35.81      1.68 o 
  -7   2   7       16.46       18.26      2.15 o 
  -6   2   7      163.36      169.49      3.40 o 
  -5   2   7       73.10       62.42      1.22 o 
  -4   2   7      155.60      136.29      5.16 o 
  -3   2   7       55.05       20.48      5.84 o 
  -2   2   7      816.67      926.98      9.84 o 
  -1   2   7       87.01       98.57      1.73 o 
   0   2   7      674.16      714.66      9.43 o 
   1   2   7       73.77       98.29      1.48 o 
   2   2   7      239.50      261.97      3.38 o 
   3   2   7      221.50      226.00      2.55 o 
   4   2   7       18.59       25.16      0.84 o 
   5   2   7        2.35        3.16      0.41 o 
   6   2   7        8.63        9.22      0.70 o 
   7   2   7       88.99       69.07      1.77 o 
   8   2   7        0.13        0.34      0.47 o 
   9   2   7       20.66       21.90      1.13 o 
  10   2   7        5.84        5.98      0.66 o 
  -8   3   7        3.34        2.64      0.72 o 
  -7   3   7        6.74        8.85      0.88 o 
  -6   3   7       48.19       47.53      1.69 o 
  -5   3   7       62.83       54.60      2.73 o 
  -4   3   7       51.68       48.06      1.23 o 
  -3   3   7       95.56       60.73      4.03 o 
  -2   3   7      243.05      239.63      3.10 o 
  -1   3   7       16.44       10.40      0.53 o 
   0   3   7       67.72       84.51      1.19 o 
   1   3   7      247.21      225.67      2.45 o 
   2   3   7      518.68      621.17      6.36 o 
   3   3   7      184.91      205.52      2.57 o 
   4   3   7       22.69       18.98      0.57 o 
   5   3   7       41.69       48.76      1.24 o 
   6   3   7      332.45      350.27      5.35 o 
   7   3   7       40.62       50.29      1.57 o 
   8   3   7      470.09      465.53      7.65 o 
   9   3   7      151.47      162.41      3.36 o 
  10   3   7        4.30        3.42      0.71 o 
  -7   4   7      282.71      266.76      5.75 o 
  -6   4   7        9.45        8.58      0.90 o 
  -5   4   7      227.81      230.32      6.32 o 
  -4   4   7       15.08       10.44      0.77 o 
  -3   4   7        3.84        3.29      0.49 o 
  -2   4   7       29.06       21.03      1.21 o 
  -1   4   7      107.84      110.16      1.74 o 
   0   4   7      508.93      558.55      6.60 o 
   1   4   7      137.97      154.11      2.10 o 
   2   4   7      415.27      451.86      5.92 o 
   3   4   7      606.25      635.58      6.59 o 
   4   4   7      674.30      691.06      7.05 o 
   5   4   7       10.17        4.60      0.54 o 
   6   4   7       27.00       28.09      1.08 o 
   7   4   7       10.72       13.51      1.00 o 
   8   4   7       68.03       63.61      1.95 o 
   9   4   7       19.59       24.37      1.39 o 
  10   4   7       39.30       38.26      1.64 o 
  -7   5   7        3.54        2.07      0.96 o 
  -6   5   7       12.81       17.33      1.32 o 
  -5   5   7        7.36        5.75      0.86 o 
  -4   5   7       31.44       33.16      1.34 o 
  -3   5   7        9.38        7.57      0.77 o 
  -2   5   7        7.20        7.04      0.66 o 
  -1   5   7      101.08       88.35      2.15 o 
   0   5   7        0.73        4.90      0.45 o 
   1   5   7      122.32      143.85      2.04 o 
   2   5   7      185.29      208.02      2.61 o 
   3   5   7       64.98       63.00      1.35 o 
   4   5   7        0.53        0.92      0.30 o 
   5   5   7       53.21       59.41      1.31 o 
   6   5   7      157.22      158.03      3.00 o 
   7   5   7       47.53       46.45      1.47 o 
   8   5   7       26.56       23.80      1.41 o 
   9   5   7       48.25       49.48      2.66 o 
  10   5   7       52.20       53.95      2.00 o 
  -6   6   7       58.49       62.17      2.01 o 
  -5   6   7      195.63      187.02      3.92 o 
  -4   6   7       26.91       26.43      1.20 o 
  -3   6   7       27.88       38.08      1.38 o 
  -2   6   7      115.52      118.36      2.56 o 
  -1   6   7      178.42      154.32      2.55 o 
   0   6   7      238.32      248.34      4.15 o 
   1   6   7       50.88       65.05      1.49 o 
   2   6   7       15.98       15.75      0.69 o 
   3   6   7       54.49       48.96      1.25 o 
   4   6   7      176.40      168.46      2.54 o 
   5   6   7       49.18       39.48      1.61 o 
   6   6   7       40.91       41.02      1.46 o 
   7   6   7      160.21      173.19      3.35 o 
   8   6   7        0.14       -0.07      0.70 o 
   9   6   7        0.02       -0.30      0.71 o 
  -5   7   7        9.23        6.95      1.03 o 
  -4   7   7       91.04       89.61      2.37 o 
  -3   7   7       29.58       25.61      1.53 o 
  -2   7   7        6.17        4.48      0.78 o 
  -1   7   7      360.22      353.66      6.06 o 
   0   7   7      531.14      580.64      7.75 o 
   1   7   7      151.03      121.66      2.06 o 
   2   7   7        1.70        1.49      0.53 o 
   3   7   7      366.64      364.78      4.91 o 
   4   7   7      259.48      259.23      3.89 o 
   5   7   7      385.79      355.14      5.11 o 
   6   7   7      673.90      690.42     10.08 o 
   7   7   7       11.20        9.60      0.93 o 
   8   7   7        1.61        0.76      0.69 o 
   9   7   7       40.20       39.82      2.09 o 
  -4   8   7       10.23        8.36      0.97 o 
  -3   8   7        3.62        3.91      0.82 o 
  -2   8   7        0.01        0.25      0.68 o 
  -1   8   7       17.92       22.61      1.05 o 
   0   8   7       29.17       28.37      1.24 o 
   1   8   7      993.88      920.18     11.89 o 
   2   8   7       55.00       58.76      1.69 o 
   3   8   7        9.05       12.45      0.98 o 
   4   8   7      224.29      234.34      4.51 o 
   5   8   7       46.60       43.22      1.81 o 
   6   8   7       19.37       19.03      1.41 o 
   7   8   7       20.84       20.24      1.31 o 
   8   8   7        0.13       -0.23      0.73 o 
  -3   9   7       40.85       36.93      1.91 o 
  -2   9   7        3.84        6.31      1.09 o 
  -1   9   7      135.36      135.89      2.65 o 
   0   9   7       66.88       65.73      1.80 o 
   1   9   7       86.30       74.69      2.63 o 
   2   9   7        6.81        5.31      0.68 o 
   3   9   7      135.90      143.55      3.12 o 
   4   9   7       10.51       12.55      1.15 o 
   5   9   7       80.13       76.99      3.48 o 
   6   9   7      120.66      115.32      4.28 o 
   7   9   7       33.70       33.89      2.49 o 
  -2  10   7       19.41       17.52      1.57 o 
  -1  10   7        0.22        0.76      0.58 o 
   0  10   7       10.98       15.43      1.23 o 
   1  10   7       24.62       27.15      1.40 o 
   2  10   7       33.32       32.88      2.52 o 
   3  10   7       46.29       46.33      1.55 o 
   4  10   7       69.49       62.38      2.24 o 
   5  10   7       20.16       18.83      1.38 o 
   6  10   7       94.05       87.86      2.68 o 
   2  11   7       32.56       41.05      1.86 o 
  -1  -9   8        1.56        0.60      0.69 o 
   0  -9   8       45.92       37.02      1.86 o 
   1  -9   8       37.17       44.94      2.21 o 
  -4  -8   8       56.66       70.45      3.80 o 
  -3  -8   8        3.55        3.88      0.72 o 
  -2  -8   8        4.39        5.90      0.84 o 
  -1  -8   8        0.14       -0.07      0.60 o 
   0  -8   8       14.28       17.37      1.03 o 
   1  -8   8       18.41       20.64      1.95 o 
   2  -8   8       28.21       22.58      1.19 o 
   3  -8   8       27.18       22.99      1.15 o 
   4  -8   8        2.22        1.85      0.55 o 
  -5  -7   8        4.77        9.47      0.92 o 
  -4  -7   8       29.66       33.01      1.45 o 
  -3  -7   8        0.02        0.03      0.61 o 
  -2  -7   8       12.76       12.90      0.82 o 
  -1  -7   8        3.58        2.01      0.65 o 
   0  -7   8        8.45        6.10      0.68 o 
   1  -7   8       54.33       56.03      1.35 o 
   2  -7   8       63.69       59.70      1.70 o 
   3  -7   8        5.65        9.59      0.77 o 
   4  -7   8      167.74      176.38      3.02 o 
   5  -7   8        0.01        0.10      0.81 o 
  -6  -6   8        3.37        5.92      0.72 o 
  -5  -6   8        0.14       -0.76      0.48 o 
  -4  -6   8        0.31        0.87      0.54 o 
  -3  -6   8        2.20        1.84      0.48 o 
  -2  -6   8       69.67       76.25      1.63 o 
  -1  -6   8       18.69       20.04      1.03 o 
   0  -6   8      209.20      182.79      3.26 o 
   1  -6   8       84.24       93.92      1.75 o 
   2  -6   8      201.81      186.08      3.87 o 
   3  -6   8        4.35        4.99      0.59 o 
   4  -6   8       16.27       11.19      0.74 o 
   5  -6   8      182.07      187.44      3.96 o 
   6  -6   8       47.13       46.72      1.83 o 
  -7  -5   8        7.12        4.21      0.73 o 
  -6  -5   8       18.78       21.29      1.13 o 
  -5  -5   8       22.42       17.15      1.02 o 
  -4  -5   8      113.54      107.80      2.23 o 
  -3  -5   8       96.94      111.87      2.25 o 
  -2  -5   8      646.02      677.65      7.65 o 
  -1  -5   8       12.83        9.00      0.67 o 
   0  -5   8      450.68      435.05      5.16 o 
   1  -5   8        1.43        2.89      0.40 o 
   2  -5   8       67.68       56.43      1.19 o 
   3  -5   8      138.53      150.00      2.56 o 
   4  -5   8      752.82      767.34     12.77 o 
   5  -5   8        2.70        3.58      0.68 o 
   6  -5   8        0.51        0.43      0.55 o 
   7  -5   8        9.49       13.68      1.03 o 
  -7  -4   8       12.95       13.83      1.64 o 
  -6  -4   8        0.68        1.12      0.51 o 
  -5  -4   8        2.39        0.94      0.50 o 
  -4  -4   8       22.96       22.60      1.03 o 
  -3  -4   8      109.57       88.16      1.86 o 
  -2  -4   8      484.45      451.76      5.92 o 
  -1  -4   8       10.60       12.58      0.61 o 
   0  -4   8      174.78      185.22      2.60 o 
   1  -4   8        2.84        2.97      0.38 o 
   2  -4   8        8.64        9.61      0.51 o 
   3  -4   8       56.95       59.68      1.37 o 
   4  -4   8      227.03      218.44      3.27 o 
   5  -4   8      127.42      123.77      2.76 o 
   6  -4   8      180.48      170.90      4.10 o 
   7  -4   8        8.16       12.35      1.13 o 
   8  -4   8        4.06        5.39      0.70 o 
  -8  -3   8       63.42       63.12      1.66 o 
  -7  -3   8       13.73       13.28      0.87 o 
  -6  -3   8       43.13       37.38      1.25 o 
  -5  -3   8      433.15      367.35      5.87 o 
  -4  -3   8       77.19       70.23      1.59 o 
  -3  -3   8       12.48       14.25      0.77 o 
  -2  -3   8       77.04       74.74      1.29 o 
  -1  -3   8      260.59      252.18      2.82 o 
   0  -3   8        0.01        0.02      0.20 o 
   1  -3   8        0.93        0.58      0.23 o 
   2  -3   8        1.65        0.89      0.28 o 
   3  -3   8        0.90        0.46      0.32 o 
   4  -3   8      575.11      553.91      7.07 o 
   5  -3   8        1.23       -0.04      0.49 o 
   6  -3   8        5.90        5.30      0.65 o 
   7  -3   8       27.52       24.47      1.16 o 
   8  -3   8        1.09        0.79      0.53 o 
   9  -3   8        1.86        0.93      0.71 o 
  -8  -2   8        4.28        6.78      0.92 o 
  -7  -2   8       55.03       57.66      1.65 o 
  -6  -2   8      157.92      173.13      3.25 o 
  -5  -2   8       35.22       27.83      1.14 o 
  -4  -2   8       55.15       48.83      1.41 o 
  -3  -2   8       67.53       61.12      1.37 o 
  -2  -2   8       57.41       49.72      1.14 o 
  -1  -2   8       90.67       98.21      1.35 o 
   0  -2   8       30.35       25.35      0.60 o 
   1  -2   8       53.61       53.06      0.86 o 
   2  -2   8       86.88       70.28      1.11 o 
   3  -2   8       22.42       22.03      0.72 o 
   4  -2   8      950.74      909.37     13.23 o 
   5  -2   8       40.27       40.61      1.33 o 
   6  -2   8      116.23      130.53      2.70 o 
   7  -2   8      127.09      133.60      2.76 o 
   8  -2   8      145.65      146.86      2.97 o 
   9  -2   8       47.56       50.81      1.87 o 
  -8  -1   8      142.54      141.77      3.80 o 
  -7  -1   8        3.30        4.16      0.78 o 
  -6  -1   8       29.46       26.27      1.30 o 
  -5  -1   8        4.90        4.26      0.58 o 
  -4  -1   8       43.34       49.81      1.93 o 
  -3  -1   8        8.54        9.85      0.61 o 
  -2  -1   8       23.22       25.73      0.84 o 
  -1  -1   8       34.56       31.43      0.72 o 
   0  -1   8      329.65      336.18      3.31 o 
   1  -1   8      131.74      154.38      2.03 o 
   2  -1   8      190.05      216.07      2.50 o 
   3  -1   8      164.76      179.23      2.12 o 
   4  -1   8       67.76       74.55      1.63 o 
   5  -1   8       58.43       65.92      1.68 o 
   6  -1   8      203.50      177.59      3.34 o 
   7  -1   8      376.73      360.54      5.98 o 
   8  -1   8      332.29      325.38      5.50 o 
   9  -1   8      269.62      271.09      6.69 o 
  10  -1   8        3.12        4.19      0.80 o 
  -8   0   8        9.27        4.17      0.67 o 
  -7   0   8        0.66        1.32      0.52 o 
  -6   0   8      601.57      602.67      8.72 o 
  -5   0   8      761.73      747.35     10.57 o 
  -4   0   8      142.46      116.21      2.05 o 
  -3   0   8       82.84       70.57      1.45 o 
  -2   0   8       68.12       60.82      1.09 o 
  -1   0   8      210.69      215.76      2.71 o 
   0   0   8        3.09        2.71      0.25 o 
   1   0   8        1.17        1.03      0.37 o 
   2   0   8      461.07      479.01      4.97 o 
   3   0   8      393.50      353.25      3.78 o 
   4   0   8        6.46        8.93      0.47 o 
   5   0   8      107.55      106.09      1.97 o 
   6   0   8       12.73       12.23      0.79 o 
   7   0   8        6.44        6.73      0.68 o 
   8   0   8       74.50       73.12      1.87 o 
   9   0   8       37.11       25.94      1.15 o 
  10   0   8       43.60       47.26      1.81 o 
  -8   1   8        0.01       -0.19      0.62 o 
  -7   1   8       56.40       60.16      2.70 o 
  -6   1   8      106.00      114.78      2.64 o 
  -5   1   8      417.15      421.46      6.29 o 
  -4   1   8      119.63      120.94      2.30 o 
  -3   1   8      662.73      660.27     10.48 o 
  -2   1   8        6.19        5.20      0.36 o 
  -1   1   8       19.84       22.27      0.58 o 
   0   1   8       49.73       52.29      1.18 o 
   1   1   8      388.10      419.27      5.02 o 
   2   1   8        0.47        0.44      0.19 o 
   3   1   8      563.73      627.61      6.03 o 
   4   1   8      338.07      353.06      4.33 o 
   5   1   8       19.21       27.37      0.90 o 
   6   1   8      116.56      108.80      2.53 o 
   7   1   8        1.74        4.49      0.59 o 
   8   1   8        1.34        0.29      0.48 o 
   9   1   8      176.93      194.08      3.68 o 
  10   1   8       12.91       12.87      1.11 o 
  -8   2   8      151.72      179.73      4.28 o 
  -7   2   8        5.89        3.47      0.92 o 
  -6   2   8       60.46       67.96      1.89 o 
  -5   2   8      473.48      458.67      6.75 o 
  -4   2   8      354.78      333.61      4.75 o 
  -3   2   8      386.59      346.44     18.83 o 
  -2   2   8      173.81      178.22      3.85 o 
  -1   2   8       79.17       75.14      1.49 o 
   0   2   8       33.10       38.64      0.74 o 
   1   2   8      278.64      332.60      3.60 o 
   2   2   8       34.30       27.71      0.74 o 
   3   2   8      351.70      405.18      4.30 o 
   4   2   8      152.57      144.49      1.97 o 
   5   2   8       44.32       56.56      1.34 o 
   6   2   8       46.39       39.24      1.30 o 
   7   2   8        0.54        0.45      0.44 o 
   8   2   8       85.06       68.25      1.87 o 
   9   2   8        3.32        4.36      0.73 o 
  10   2   8       21.40       24.22      1.40 o 
  -7   3   8       67.03       71.30      2.30 o 
  -6   3   8        0.03        0.87      0.59 o 
  -5   3   8      102.84       97.21      1.86 o 
  -4   3   8       13.47       12.23      0.82 o 
  -3   3   8      253.02      250.06      4.49 o 
  -2   3   8        6.40        4.16      0.47 o 
  -1   3   8      198.68      186.35      2.80 o 
   0   3   8      191.40      190.57      2.26 o 
   1   3   8       17.19       28.48      0.71 o 
   2   3   8      463.91      538.28      6.34 o 
   3   3   8       21.27       29.79      0.73 o 
   4   3   8      388.13      393.06      4.51 o 
   5   3   8       19.62       22.46      1.19 o 
   6   3   8      251.23      238.67      3.83 o 
   7   3   8       13.07       18.74      1.10 o 
   8   3   8      335.49      318.12      5.63 o 
   9   3   8      132.96      127.10      2.91 o 
  10   3   8      168.35      161.32      3.44 o 
  -7   4   8        8.22       12.49      1.85 o 
  -6   4   8      144.60      160.09      3.94 o 
  -5   4   8       40.35       29.15      1.11 o 
  -4   4   8       11.62        5.43      0.82 o 
  -3   4   8      259.69      278.86      5.05 o 
  -2   4   8        0.00        0.07      0.40 o 
  -1   4   8        3.48        3.48      0.56 o 
   0   4   8        7.67        9.32      0.54 o 
   1   4   8        3.97        2.85      0.31 o 
   2   4   8      205.95      223.17      2.91 o 
   3   4   8      756.84      793.69      8.63 o 
   4   4   8        1.45        3.43      0.39 o 
   5   4   8       33.40       31.98      0.89 o 
   6   4   8      180.97      174.97      3.10 o 
   7   4   8       28.67       26.89      1.37 o 
   8   4   8       25.46       23.23      1.34 o 
   9   4   8       47.09       42.30      3.39 o 
  10   4   8        7.05        6.65      0.94 o 
  -6   5   8       53.88       58.29      2.95 o 
  -5   5   8        4.56        2.29      0.74 o 
  -4   5   8      509.36      499.82      8.38 o 
  -3   5   8      307.04      287.26      5.33 o 
  -2   5   8      151.68      123.62      2.52 o 
  -1   5   8      106.64      105.21      1.93 o 
   0   5   8       51.64       48.17      1.28 o 
   1   5   8       24.91       38.22      1.06 o 
   2   5   8        0.14       -0.35      0.28 o 
   3   5   8      711.13      766.86      8.55 o 
   4   5   8       63.64       63.08      1.80 o 
   5   5   8       74.27       69.19      1.48 o 
   6   5   8      308.24      310.32      4.97 o 
   7   5   8       80.57       77.54      1.95 o 
   8   5   8        8.96       11.08      1.49 o 
   9   5   8       26.65       28.54      1.95 o 
  10   5   8        1.25        2.31      0.81 o 
  -6   6   8       57.26       63.29      2.33 o 
  -5   6   8        4.86        3.86      0.82 o 
  -4   6   8       13.34       18.25      1.07 o 
  -3   6   8       43.44       37.16      1.44 o 
  -2   6   8      183.75      138.90      2.89 o 
  -1   6   8      278.75      278.23      3.83 o 
   0   6   8      196.31      226.55      3.53 o 
   1   6   8       80.48       72.25      1.56 o 
   2   6   8       25.81       34.41      1.17 o 
   3   6   8       72.84       80.26      1.55 o 
   4   6   8      133.22      128.98      2.34 o 
   5   6   8        0.98        0.56      0.47 o 
   6   6   8      361.75      364.15      5.81 o 
   7   6   8        4.70        4.15      0.73 o 
   8   6   8      159.64      167.90      3.63 o 
   9   6   8       29.41       32.19      1.84 o 
  -5   7   8       11.99       12.64      2.12 o 
  -4   7   8       18.71       18.51      1.23 o 
  -3   7   8        0.00       -0.25      0.67 o 
  -2   7   8       89.78       71.21      2.47 o 
  -1   7   8       19.06       12.96      0.81 o 
   0   7   8      131.48      145.53      2.66 o 
   1   7   8        6.53        7.79      0.63 o 
   2   7   8      802.83      807.77      9.62 o 
   3   7   8       63.55       67.62      1.81 o 
   4   7   8        6.54        7.14      0.79 o 
   5   7   8      304.52      320.44      4.74 o 
   6   7   8       82.18       83.73      2.23 o 
   7   7   8       29.10       30.24      1.86 o 
   8   7   8        3.37        6.14      1.22 o 
   9   7   8       21.80       21.10      1.61 o 
  -4   8   8        0.00       -0.29      0.69 o 
  -3   8   8       21.13       19.50      1.42 o 
  -2   8   8        1.04       -0.34      0.71 o 
  -1   8   8       67.73       70.04      1.93 o 
   0   8   8      109.66      110.45      2.39 o 
   1   8   8       18.94       20.03      1.14 o 
   2   8   8      596.52      579.79      7.29 o 
   3   8   8      454.30      469.95      7.88 o 
   4   8   8       53.17       48.71      1.62 o 
   5   8   8       35.77       32.83      2.11 o 
   6   8   8       66.40       69.16      2.56 o 
   7   8   8        0.40       -0.58      0.65 o 
   8   8   8       35.82       31.82      1.75 o 
  -3   9   8        0.15        0.34      0.78 o 
  -2   9   8        2.06        1.19      0.86 o 
  -1   9   8       59.30       55.35      1.79 o 
   0   9   8       43.18       42.75      1.56 o 
   1   9   8       11.40       13.91      1.25 o 
   2   9   8       14.04       11.11      0.81 o 
   3   9   8       67.66       62.90      2.59 o 
   4   9   8      200.13      188.85      4.34 o 
   5   9   8      620.00      641.41     10.52 o 
   6   9   8       11.92       13.78      2.44 o 
   7   9   8       82.93       89.69      8.47 o 
  -1  10   8        0.36        1.30      0.64 o 
   0  10   8        4.00        4.07      0.89 o 
   1  10   8       19.78       19.26      1.23 o 
   2  10   8        0.67        1.63      0.89 o 
   3  10   8        1.99       -0.13      0.58 o 
   4  10   8       12.12       12.93      1.22 o 
   5  10   8       18.23       12.34      1.21 o 
  -3  -8   9       20.52       17.98      1.48 o 
  -2  -8   9        3.71        1.86      0.73 o 
  -1  -8   9        1.75        0.36      0.67 o 
   0  -8   9       16.52       18.27      1.27 o 
   1  -8   9       41.82       48.90      2.02 o 
   2  -8   9        4.76        3.52      0.88 o 
   3  -8   9        0.84        1.39      0.65 o 
  -4  -7   9        0.00       -0.41      0.80 o 
  -3  -7   9       87.09       93.06      2.78 o 
  -2  -7   9        0.52        0.71      0.60 o 
  -1  -7   9        0.92        3.73      0.74 o 
   0  -7   9       74.50       66.14      1.80 o 
   1  -7   9      108.02      114.96      2.41 o 
   2  -7   9        0.01        0.22      0.49 o 
   3  -7   9       13.06        9.86      0.81 o 
   4  -7   9        0.00        0.27      0.50 o 
   5  -7   9        5.17        2.41      0.81 o 
  -5  -6   9        0.02        0.14      0.57 o 
  -4  -6   9       78.49       77.17      1.97 o 
  -3  -6   9        0.45        0.15      0.52 o 
  -2  -6   9       65.72       64.87      1.65 o 
  -1  -6   9        8.50        5.32      0.85 o 
   0  -6   9        3.67        3.58      0.60 o 
   1  -6   9      241.30      246.51      3.54 o 
   2  -6   9       22.18       17.49      0.89 o 
   3  -6   9       61.33       58.93      1.56 o 
   4  -6   9        6.06        3.82      0.57 o 
   5  -6   9       42.54       39.81      1.72 o 
   6  -6   9        2.46        2.49      0.74 o 
  -6  -5   9       22.14       15.19      1.17 o 
  -5  -5   9       43.37       36.95      1.37 o 
  -4  -5   9       63.04       57.82      1.62 o 
  -3  -5   9       12.14       15.48      0.94 o 
  -2  -5   9      299.83      294.63      3.80 o 
  -1  -5   9       52.16       54.88      1.58 o 
   0  -5   9      542.45      524.82      7.66 o 
   1  -5   9      689.07      673.25      7.57 o 
   2  -5   9      152.28      155.10      2.27 o 
   3  -5   9      643.27      602.28      7.90 o 
   4  -5   9       69.03       63.64      1.54 o 
   5  -5   9       32.54       27.90      1.41 o 
   6  -5   9       35.26       41.92      1.64 o 
   7  -5   9       24.77       24.79      1.39 o 
  -7  -4   9       46.73       50.44      1.80 o 
  -6  -4   9       17.20       18.98      1.21 o 
  -5  -4   9        0.70        1.11      0.60 o 
  -4  -4   9       69.52       61.27      2.02 o 
  -3  -4   9      133.07      124.91      2.39 o 
  -2  -4   9      403.11      388.01      4.68 o 
  -1  -4   9      211.16      194.95      2.86 o 
   0  -4   9        2.27        1.55      0.35 o 
   1  -4   9      519.10      499.00      5.74 o 
   2  -4   9       64.54       70.90      1.33 o 
   3  -4   9      312.61      299.13      4.02 o 
   4  -4   9     1084.54     1086.88     13.37 o 
   5  -4   9        8.89        8.65      0.92 o 
   6  -4   9        0.00        1.46      0.59 o 
   7  -4   9      185.77      186.59      3.78 o 
   8  -4   9        7.37        4.91      0.75 o 
  -7  -3   9       23.08       19.31      1.71 o 
  -6  -3   9       43.51       44.10      1.56 o 
  -5  -3   9        0.64        1.79      0.61 o 
  -4  -3   9       19.28       18.96      0.94 o 
  -3  -3   9       19.12       13.50      0.79 o 
  -2  -3   9       62.37       63.45      1.22 o 
  -1  -3   9       24.60       21.86      0.81 o 
   0  -3   9       86.29       73.47      1.28 o 
   1  -3   9      913.64      906.23      9.22 o 
   2  -3   9      433.94      408.98      4.74 o 
   3  -3   9      572.99      584.23      7.01 o 
   4  -3   9      408.65      391.81      4.93 o 
   5  -3   9       82.29       80.55      2.09 o 
   6  -3   9       41.59       48.31      1.58 o 
   7  -3   9       25.42       18.12      1.10 o 
   8  -3   9       72.12       63.30      2.00 o 
  -7  -2   9       12.85       14.43      1.00 o 
  -6  -2   9        0.21        0.07      0.51 o 
  -5  -2   9      185.65      163.27      3.14 o 
  -4  -2   9       67.23       67.95      1.78 o 
  -3  -2   9       58.06       49.85      1.63 o 
  -2  -2   9        0.07       -0.28      0.32 o 
  -1  -2   9       23.93       18.34      0.86 o 
   0  -2   9        3.94        6.15      0.52 o 
   1  -2   9       51.54       53.10      1.10 o 
   2  -2   9      165.15      149.29      1.86 o 
   3  -2   9      231.31      236.77      2.92 o 
   4  -2   9        0.74        0.66      0.33 o 
   5  -2   9      155.44      148.72      3.52 o 
   6  -2   9      234.22      237.73      4.36 o 
   7  -2   9      122.40      112.95      2.56 o 
   8  -2   9       19.72       14.55      1.01 o 
   9  -2   9        0.23        0.07      0.55 o 
  -7  -1   9       97.48       91.31      2.12 o 
  -6  -1   9      127.70      135.63      2.88 o 
  -5  -1   9       31.53       33.17      1.23 o 
  -4  -1   9      441.08      393.10      6.07 o 
  -3  -1   9      496.53      482.41      6.47 o 
  -2  -1   9       11.86       10.21      0.58 o 
  -1  -1   9       26.15       27.92      0.86 o 
   0  -1   9        2.88        3.68      0.29 o 
   1  -1   9      314.57      329.17      4.53 o 
   2  -1   9      861.77      864.08      8.27 o 
   3  -1   9      182.80      181.26      2.33 o 
   4  -1   9      645.99      645.64      8.18 o 
   5  -1   9      129.43      130.20      2.39 o 
   6  -1   9      408.00      371.38      6.21 o 
   7  -1   9      339.86      337.50      5.76 o 
   8  -1   9       36.62       44.39      1.51 o 
   9  -1   9      273.78      289.83      5.10 o 
  -7   0   9        0.09       -0.02      0.50 o 
  -6   0   9       54.67       59.98      1.47 o 
  -5   0   9      190.23      169.05      2.82 o 
  -4   0   9       78.30       72.35      1.58 o 
  -3   0   9        0.46        0.12      0.33 o 
  -2   0   9       39.48       36.96      1.01 o 
  -1   0   9      139.36      122.70      1.71 o 
   0   0   9      350.86      324.08      3.62 o 
   1   0   9       21.63       22.66      0.68 o 
   2   0   9      298.90      302.49      3.20 o 
   3   0   9     1452.26     1454.23     14.25 o 
   4   0   9      719.04      694.33      9.49 o 
   5   0   9      151.59      148.10      2.59 o 
   6   0   9        0.13       -0.40      0.41 o 
   7   0   9       27.74       28.57      1.70 o 
   8   0   9        9.74        9.14      0.83 o 
   9   0   9       46.30       61.52      1.79 o 
  10   0   9       57.22       61.76      1.66 o 
  -7   1   9       19.32       24.17      1.29 o 
  -6   1   9       27.24       25.27      1.04 o 
  -5   1   9      211.01      197.72      3.44 o 
  -4   1   9       43.88       39.58      1.24 o 
  -3   1   9      282.26      248.52      4.05 o 
  -2   1   9      258.42      233.31      3.15 o 
  -1   1   9        1.92        1.22      0.32 o 
   0   1   9     1132.51     1081.19     10.71 o 
   1   1   9       18.40       23.72      0.60 o 
   2   1   9       86.73       78.76      1.25 o 
   3   1   9      478.89      533.80      5.03 o 
   4   1   9      114.68      109.76      1.81 o 
   5   1   9      546.44      546.49      8.72 o 
   6   1   9       14.45       17.27      0.99 o 
   7   1   9       29.43       28.62      1.21 o 
   8   1   9        2.58        0.64      0.68 o 
   9   1   9        0.30        1.36      0.60 o 
  10   1   9      154.58      153.47      3.64 o 
  -7   2   9       20.57       25.02      2.08 o 
  -6   2   9        4.93        2.36      0.77 o 
  -5   2   9      346.76      354.85      4.96 o 
  -4   2   9       15.68       18.64      0.83 o 
  -3   2   9      249.46      244.71      3.61 o 
  -2   2   9        1.22        1.66      0.47 o 
  -1   2   9      544.92      525.04      6.80 o 
   0   2   9     1403.88     1331.50     13.09 o 
   1   2   9       17.44       12.85      0.48 o 
   2   2   9      514.11      499.67      5.94 o 
   3   2   9      174.30      174.05      2.06 o 
   4   2   9        0.08       -0.48      0.28 o 
   5   2   9        8.90        7.15      0.61 o 
   6   2   9       35.50       39.15      1.19 o 
   7   2   9       45.78       39.98      1.43 o 
   8   2   9      130.12      122.64      3.22 o 
   9   2   9        0.14        0.21      0.69 o 
  10   2   9       14.83       16.73      1.13 o 
  -7   3   9        7.59        6.58      0.93 o 
  -6   3   9       23.17       20.16      1.35 o 
  -5   3   9      109.97      118.36      3.85 o 
  -4   3   9      226.64      211.21      4.06 o 
  -3   3   9       14.46       11.87      0.75 o 
  -2   3   9      144.18      147.17      3.09 o 
  -1   3   9        0.91        0.93      0.37 o 
   0   3   9       13.12       10.90      0.58 o 
   1   3   9       89.54       77.37      1.18 o 
   2   3   9      107.98      104.28      1.64 o 
   3   3   9        1.25        2.41      0.31 o 
   4   3   9        0.42        1.75      0.37 o 
   5   3   9       22.41       31.94      1.20 o 
   6   3   9        9.65        9.30      0.71 o 
   7   3   9      330.95      306.18      5.47 o 
   8   3   9      145.76      136.74      3.07 o 
   9   3   9        0.25       -0.54      0.56 o 
  10   3   9       19.29       17.05      1.51 o 
  -6   4   9        0.95        1.71      1.03 o 
  -5   4   9        0.00       -0.15      0.45 o 
  -4   4   9      224.51      232.81      4.46 o 
  -3   4   9        7.89        9.57      0.86 o 
  -2   4   9       98.37       96.88      2.14 o 
  -1   4   9       55.66       54.48      1.44 o 
   0   4   9       42.97       37.87      1.11 o 
   1   4   9        0.08        0.13      0.30 o 
   2   4   9      397.12      393.42      4.37 o 
   3   4   9       20.73       15.30      0.84 o 
   4   4   9       77.09       90.98      1.74 o 
   5   4   9      174.69      179.52      2.78 o 
   6   4   9       53.48       61.41      1.62 o 
   7   4   9      208.28      208.96      3.65 o 
   8   4   9       23.06       25.39      1.44 o 
   9   4   9        1.14        1.35      0.68 o 
  10   4   9        2.51        0.69      0.84 o 
  -6   5   9       14.48       19.58      1.50 o 
  -5   5   9        4.12        4.10      0.64 o 
  -4   5   9      121.11      141.85      3.22 o 
  -3   5   9        0.88        1.86      0.69 o 
  -2   5   9        0.00       -0.91      0.49 o 
  -1   5   9       66.13       55.18      1.27 o 
   0   5   9      164.78      170.26      2.86 o 
   1   5   9      168.04      160.78      2.46 o 
   2   5   9      463.13      461.18      5.79 o 
   3   5   9      117.20      120.29      2.37 o 
   4   5   9      111.89      122.51      2.20 o 
   5   5   9      262.15      233.65      3.53 o 
   6   5   9      315.09      329.10      5.26 o 
   7   5   9       18.94       16.71      1.06 o 
   8   5   9       31.53       35.39      1.72 o 
   9   5   9       17.43       21.16      1.75 o 
  -5   6   9        8.02        8.39      0.76 o 
  -4   6   9        6.61        9.32      0.85 o 
  -3   6   9       27.54       25.38      1.29 o 
  -2   6   9        7.44       11.61      0.96 o 
  -1   6   9      311.54      298.70      4.11 o 
   0   6   9      292.74      276.30      4.15 o 
   1   6   9      470.52      440.16      6.00 o 
   2   6   9       46.84       48.21      1.35 o 
   3   6   9       53.80       52.30      1.70 o 
   4   6   9       33.93       39.04      1.34 o 
   5   6   9      796.05      767.88      9.85 o 
   6   6   9      900.34      892.47     12.55 o 
   7   6   9       49.06       53.79      1.80 o 
   8   6   9        6.66        5.27      0.83 o 
   9   6   9      127.77      123.57      4.51 o 
  -4   7   9       37.18       32.48      1.54 o 
  -3   7   9        0.04       -0.14      0.63 o 
  -2   7   9        0.50        0.56      0.66 o 
  -1   7   9      283.81      272.14      4.14 o 
   0   7   9       78.27       81.38      2.54 o 
   1   7   9      220.76      200.54      3.43 o 
   2   7   9      206.21      208.15      3.44 o 
   3   7   9       30.21       26.99      1.45 o 
   4   7   9       34.13       38.54      1.75 o 
   5   7   9        8.27        8.85      0.82 o 
   6   7   9      118.22      132.89      2.93 o 
   7   7   9       63.17       59.58      1.91 o 
   8   7   9       14.53       14.49      1.21 o 
  -3   8   9       11.11       10.34      1.44 o 
  -2   8   9       88.92       88.81      2.76 o 
  -1   8   9       12.19       17.10      1.10 o 
   0   8   9        1.70        0.84      0.55 o 
   1   8   9      349.76      331.84      5.12 o 
   2   8   9      496.17      516.36      6.64 o 
   3   8   9      170.28      158.27      3.71 o 
   4   8   9       14.07       15.95      1.16 o 
   5   8   9      119.65      122.02      3.30 o 
   6   8   9       57.92       55.36      2.02 o 
   7   8   9      150.93      155.04      3.41 o 
   8   8   9       10.11       13.62      1.23 o 
  -2   9   9       53.46       59.31      2.41 o 
  -1   9   9       46.38       50.61      1.79 o 
   0   9   9        1.61        0.02      0.59 o 
   1   9   9        9.17        6.98      0.83 o 
   2   9   9       49.27       44.53      2.14 o 
   3   9   9        1.65        3.18      0.76 o 
   4   9   9       62.43       66.36      1.97 o 
   5   9   9       29.81       26.47      1.61 o 
   6   9   9      102.74      103.68      3.67 o 
   7   9   9       36.56       32.36      2.61 o 
   0  10   9        7.37        6.93      0.87 o 
   1  10   9        9.04        8.40      0.93 o 
   2  10   9        4.88        1.39      1.01 o 
   3  10   9        3.11        3.65      0.82 o 
   4  10   9        7.87        8.57      1.15 o 
   5  10   9       38.27       39.11      2.16 o 
   0  -8  10       90.81      108.64      3.22 o 
   1  -8  10        8.68       15.24      1.46 o 
  -3  -7  10      118.57      143.25      3.68 o 
  -2  -7  10      267.90      308.97      5.81 o 
  -1  -7  10       61.90       74.81      2.43 o 
   0  -7  10       77.68       76.01      2.19 o 
   1  -7  10       13.15       16.32      0.98 o 
   2  -7  10        1.24        1.47      0.72 o 
   3  -7  10        0.06        0.13      0.50 o 
   4  -7  10       21.68       18.33      1.05 o 
  -5  -6  10       43.19       48.62      1.69 o 
  -4  -6  10        4.28        3.68      0.73 o 
  -3  -6  10        5.46        4.72      0.95 o 
  -2  -6  10      205.89      230.23      4.61 o 
  -1  -6  10        7.66       10.43      0.93 o 
   0  -6  10      146.41      147.41      3.19 o 
   1  -6  10       33.92       31.39      1.31 o 
   2  -6  10       72.72       72.08      2.02 o 
   3  -6  10      109.27      130.09      2.38 o 
   4  -6  10      177.33      175.69      3.08 o 
   5  -6  10       22.40       24.69      1.50 o 
  -5  -5  10        2.45        0.59      0.59 o 
  -4  -5  10       12.43       15.03      1.00 o 
  -3  -5  10       65.41       64.77      1.73 o 
  -2  -5  10       34.85       25.79      1.35 o 
  -1  -5  10        7.56        4.95      0.72 o 
   0  -5  10      134.25      133.00      2.65 o 
   1  -5  10      106.62       95.67      2.11 o 
   2  -5  10        1.01        1.39      0.41 o 
   3  -5  10       19.84       17.15      0.88 o 
   4  -5  10      290.49      310.03      4.59 o 
   5  -5  10        1.38       -0.16      0.48 o 
   6  -5  10      115.46      127.97      3.13 o 
  -6  -4  10        2.20        0.78      0.67 o 
  -5  -4  10       36.29       43.64      2.20 o 
  -4  -4  10      136.12      148.67      2.80 o 
  -3  -4  10        0.04        1.32      0.52 o 
  -2  -4  10       97.41       88.82      1.84 o 
  -1  -4  10       87.40       84.34      1.66 o 
   0  -4  10       62.80       73.13      1.97 o 
   1  -4  10      145.08      140.01      2.28 o 
   2  -4  10      448.30      444.95      5.24 o 
   3  -4  10        9.63       11.24      0.71 o 
   4  -4  10      201.33      204.02      3.26 o 
   5  -4  10       82.38       85.09      2.34 o 
   6  -4  10      322.03      299.37      5.51 o 
   7  -4  10        3.82        8.04      0.90 o 
  -6  -3  10       28.66       39.66      1.58 o 
  -5  -3  10        0.42        0.96      0.60 o 
  -4  -3  10      277.82      263.28      4.13 o 
  -3  -3  10      209.39      172.28      2.97 o 
  -2  -3  10      104.00       71.05      1.42 o 
  -1  -3  10      577.48      582.08      7.40 o 
   0  -3  10      535.78      519.40      6.00 o 
   1  -3  10     1414.67     1363.79     13.61 o 
   2  -3  10      102.16       89.44      1.53 o 
   3  -3  10      804.29      796.84      8.67 o 
   4  -3  10      440.55      434.91      5.88 o 
   5  -3  10      140.26      143.24      2.76 o 
   6  -3  10      166.74      160.92      3.42 o 
   7  -3  10      374.85      350.13      6.17 o 
   8  -3  10       25.28       27.02      1.39 o 
  -7  -2  10        2.38        1.88      0.69 o 
  -6  -2  10       14.19       16.72      1.08 o 
  -5  -2  10       32.74       27.50      1.45 o 
  -4  -2  10        9.09        8.23      0.79 o 
  -3  -2  10        3.03        2.80      0.51 o 
  -2  -2  10       39.23       34.43      1.03 o 
  -1  -2  10        7.16        7.88      0.51 o 
   0  -2  10       23.70       21.11      0.89 o 
   1  -2  10       71.76       70.49      1.70 o 
   2  -2  10       36.85       32.07      0.87 o 
   3  -2  10       43.68       47.58      1.10 o 
   4  -2  10      913.32      892.96     11.09 o 
   5  -2  10       10.81       10.87      0.81 o 
   6  -2  10        0.56        1.16      0.55 o 
   7  -2  10       25.53       18.94      1.27 o 
   8  -2  10        0.55        0.47      0.62 o 
   9  -2  10        1.52        0.91      0.64 o 
  -7  -1  10      161.22      193.34      3.30 o 
  -6  -1  10        7.11        6.52      0.69 o 
  -5  -1  10       22.24       25.20      1.27 o 
  -4  -1  10      123.63      128.83      2.41 o 
  -3  -1  10        0.08        1.91      0.42 o 
  -2  -1  10      585.48      522.14      6.46 o 
  -1  -1  10       25.75       26.97      0.82 o 
   0  -1  10       10.23        9.16      0.48 o 
   1  -1  10        0.25       -0.03      0.20 o 
   2  -1  10     1254.86     1246.24     11.76 o 
   3  -1  10       30.38       29.22      0.78 o 
   4  -1  10       15.96       19.43      0.84 o 
   5  -1  10       61.95       54.68      1.45 o 
   6  -1  10        1.42        1.68      0.54 o 
   7  -1  10       18.88       15.56      1.21 o 
   8  -1  10       95.70       97.47      4.05 o 
   9  -1  10        0.61       -0.30      0.58 o 
  -7   0  10       30.18       30.45      1.22 o 
  -6   0  10      123.18      128.00      2.66 o 
  -5   0  10       19.28       15.27      0.86 o 
  -4   0  10       11.06       16.46      0.96 o 
  -3   0  10       16.96       14.98      0.95 o 
  -2   0  10       36.83       32.69      1.72 o 
  -1   0  10        3.19        2.49      0.33 o 
   0   0  10      175.32      163.75      2.36 o 
   1   0  10        1.56        0.44      0.22 o 
   2   0  10       27.87       33.30      0.87 o 
   3   0  10       21.91       26.72      1.06 o 
   4   0  10       18.56       15.70      0.66 o 
   5   0  10      240.72      249.61      3.97 o 
   6   0  10       36.39       32.65      1.35 o 
   7   0  10        6.53        8.48      0.83 o 
   8   0  10        4.77        4.69      0.93 o 
   9   0  10      130.13      142.71      3.12 o 
  -7   1  10        0.05       -0.41      1.65 o 
  -6   1  10      143.95      145.77      3.07 o 
  -5   1  10      406.88      404.66      6.27 o 
  -4   1  10      344.56      315.78      5.08 o 
  -3   1  10        0.72        0.31      0.39 o 
  -2   1  10      459.18      421.93      5.71 o 
  -1   1  10        1.92        4.35      0.61 o 
   0   1  10       15.94       15.70      0.64 o 
   1   1  10      507.57      505.16      5.07 o 
   2   1  10        0.17        0.21      0.26 o 
   3   1  10       31.50       27.01      0.89 o 
   4   1  10       30.23       36.27      0.97 o 
   5   1  10      232.31      262.60      4.14 o 
   6   1  10       50.84       40.51      1.24 o 
   7   1  10      363.42      345.00      5.98 o 
   8   1  10      213.37      210.27      4.09 o 
   9   1  10       64.80       65.96      1.98 o 
  -7   2  10       41.16       38.67      1.89 o 
  -6   2  10       19.50       24.25      1.99 o 
  -5   2  10        1.66        0.91      0.49 o 
  -4   2  10       78.19       77.90      1.90 o 
  -3   2  10        0.83        0.34      0.47 o 
  -2   2  10        0.00        0.58      0.39 o 
  -1   2  10      479.70      478.44      6.99 o 
   0   2  10       74.69       77.26      1.39 o 
   1   2  10       58.62       57.85      1.00 o 
   2   2  10        0.21        0.35      0.20 o 
   3   2  10      110.29       96.69      1.39 o 
   4   2  10       19.62       18.08      0.76 o 
   5   2  10       97.49      109.24      2.17 o 
   6   2  10        2.13        4.85      0.58 o 
   7   2  10      351.91      327.98      5.78 o 
   8   2  10      135.49      137.95      3.07 o 
   9   2  10        0.56       -0.45      0.59 o 
  -6   3  10        2.09        1.87      0.72 o 
  -5   3  10       19.93       13.95      1.00 o 
  -4   3  10       20.79       20.09      1.18 o 
  -3   3  10       29.28       31.43      1.36 o 
  -2   3  10      309.60      284.61      5.24 o 
  -1   3  10       43.95       38.68      1.23 o 
   0   3  10      562.01      540.04      6.47 o 
   1   3  10       15.18       20.76      1.24 o 
   2   3  10      503.33      463.94      5.37 o 
   3   3  10      151.33      168.64      2.20 o 
   4   3  10      165.67      180.92      2.80 o 
   5   3  10      140.39      120.55      2.82 o 
   6   3  10        0.78        0.46      0.44 o 
   7   3  10       44.55       44.56      1.40 o 
   8   3  10        0.61        1.48      0.65 o 
   9   3  10        9.20       14.67      1.15 o 
  -6   4  10        0.05        0.03      0.69 o 
  -5   4  10        8.58        8.16      0.85 o 
  -4   4  10        0.35        0.18      0.57 o 
  -3   4  10      256.88      239.55      4.68 o 
  -2   4  10     1209.95     1278.34     17.35 o 
  -1   4  10        1.22        0.82      0.44 o 
   0   4  10      240.04      219.51      3.77 o 
   1   4  10      165.96      174.19      2.59 o 
   2   4  10      748.98      684.22      7.18 o 
   3   4  10      279.62      283.14      3.38 o 
   4   4  10        2.20        0.57      0.44 o 
   5   4  10        2.41        0.77      0.48 o 
   6   4  10        0.00        0.03      0.45 o 
   7   4  10       33.77       36.65      1.37 o 
   8   4  10        2.61        3.70      0.79 o 
   9   4  10        0.00       -0.36      0.66 o 
  -5   5  10      102.98       96.80      2.49 o 
  -4   5  10       21.00       13.47      1.10 o 
  -3   5  10       54.98       59.57      2.44 o 
  -2   5  10        0.00        0.15      0.59 o 
  -1   5  10       11.96        6.77      0.58 o 
   0   5  10      563.97      559.19      7.53 o 
   1   5  10        2.02        1.75      0.45 o 
   2   5  10      203.67      204.19      3.88 o 
   3   5  10      427.90      428.44      5.15 o 
   4   5  10      112.60      101.22      1.98 o 
   5   5  10       37.90       45.57      1.14 o 
   6   5  10       50.31       45.90      1.51 o 
   7   5  10       70.67       67.57      1.88 o 
   8   5  10       10.27        9.94      0.93 o 
   9   5  10       26.25       25.76      1.74 o 
  -5   6  10        7.41        6.44      0.76 o 
  -4   6  10       18.35       13.86      1.05 o 
  -3   6  10        0.12        0.46      0.57 o 
  -2   6  10       16.90       14.06      1.12 o 
  -1   6  10      653.10      688.85      8.38 o 
   0   6  10       83.83       81.55      1.75 o 
   1   6  10        0.36       -0.05      0.41 o 
   2   6  10        1.06        1.33      0.52 o 
   3   6  10        4.08        3.15      0.68 o 
   4   6  10      517.48      521.25      9.82 o 
   5   6  10      183.73      167.47      2.62 o 
   6   6  10       10.73       10.52      0.93 o 
   7   6  10       10.75       10.78      1.14 o 
   8   6  10      117.26      127.42      2.89 o 
   9   6  10       12.73       12.11      1.24 o 
  -4   7  10       23.48       28.62      1.52 o 
  -3   7  10        0.72        0.91      0.70 o 
  -2   7  10       79.27       75.90      2.81 o 
  -1   7  10        2.98        4.09      0.61 o 
   0   7  10        0.68        0.58      0.53 o 
   1   7  10       69.96       66.13      1.78 o 
   2   7  10       13.24       11.75      0.82 o 
   3   7  10       19.29       14.27      1.39 o 
   4   7  10       45.99       48.24      2.98 o 
   5   7  10       12.62       10.46      1.18 o 
   6   7  10       76.77       64.88      2.21 o 
   7   7  10       10.08        5.45      0.89 o 
   8   7  10      143.37      140.18      3.20 o 
  -3   8  10        4.58        6.23      1.04 o 
  -2   8  10      312.07      361.89      6.94 o 
  -1   8  10      190.86      189.17      3.69 o 
   0   8  10       40.78       36.40      1.42 o 
   1   8  10       80.59       77.25      2.01 o 
   2   8  10      218.35      208.25      3.27 o 
   3   8  10       46.01       48.05      1.95 o 
   4   8  10       77.13       80.30      2.87 o 
   5   8  10        8.76        9.31      1.11 o 
   6   8  10      233.11      236.36      5.22 o 
   7   8  10       39.81       31.62      2.51 o 
  -1   9  10       92.01       95.80      2.43 o 
   0   9  10       35.10       39.65      1.79 o 
   1   9  10        6.38        6.44      0.84 o 
   2   9  10       18.50       16.99      1.51 o 
   3   9  10       37.28       36.54      1.76 o 
   4   9  10      200.21      185.12      3.75 o 
   5   9  10      154.44      153.91      3.85 o 
   6   9  10       41.12       42.76      2.38 o 
   1  10  10       96.88       99.83      2.88 o 
   2  10  10       23.22       28.80      2.83 o 
   3  10  10       23.82       18.43      2.15 o 
   4  10  10       48.16       50.78      1.78 o 
  -2  -7  11        6.18        6.69      1.06 o 
  -1  -7  11       17.66       27.63      1.77 o 
   0  -7  11       90.74       92.27      2.81 o 
   1  -7  11       41.68       53.90      1.67 o 
   2  -7  11        0.05        0.19      0.70 o 
  -3  -6  11        3.13        1.06      0.84 o 
  -2  -6  11        5.83        6.00      0.88 o 
  -1  -6  11       35.70       34.05      1.52 o 
   0  -6  11        0.01        0.80      0.63 o 
   1  -6  11       31.01       38.98      1.40 o 
   2  -6  11        1.22        1.64      0.68 o 
   3  -6  11       58.06       67.49      1.69 o 
   4  -6  11       33.48       40.35      1.46 o 
   5  -6  11        6.16        6.99      0.75 o 
  -4  -5  11      491.51      557.25      7.93 o 
  -3  -5  11        3.74        5.40      0.72 o 
  -2  -5  11       63.96       65.69      2.07 o 
  -1  -5  11       84.54       80.47      2.04 o 
   0  -5  11      279.60      258.44      4.82 o 
   1  -5  11       15.49       15.84      1.10 o 
   2  -5  11       17.17       18.97      0.86 o 
   3  -5  11        0.60        1.62      0.51 o 
   4  -5  11      131.29      135.52      2.70 o 
   5  -5  11       29.31       32.67      1.26 o 
   6  -5  11       12.79       12.38      1.16 o 
  -5  -4  11        6.53        5.55      0.75 o 
  -4  -4  11       59.11       62.08      1.74 o 
  -3  -4  11        7.11        7.05      0.85 o 
  -2  -4  11      311.89      289.12      4.93 o 
  -1  -4  11        1.97        1.31      0.56 o 
   0  -4  11       14.15       12.84      0.88 o 
   1  -4  11      157.19      155.36      2.92 o 
   2  -4  11        2.52        1.35      0.42 o 
   3  -4  11      187.13      190.11      2.95 o 
   4  -4  11       50.77       51.06      1.45 o 
   5  -4  11       10.07        9.79      0.76 o 
   6  -4  11      164.17      173.16      4.11 o 
   7  -4  11      144.83      162.75      3.64 o 
  -6  -3  11      158.49      193.07      3.87 o 
  -5  -3  11        0.17        0.82      0.62 o 
  -4  -3  11       74.06       70.31      1.79 o 
  -3  -3  11       42.54       35.61      1.28 o 
  -2  -3  11        5.70       11.07      0.79 o 
  -1  -3  11        6.23        2.45      0.44 o 
   0  -3  11      709.83      626.77      7.62 o 
   1  -3  11       14.39       10.96      0.78 o 
   2  -3  11        1.82        2.31      0.43 o 
   3  -3  11      376.93      398.35      4.74 o 
   4  -3  11        0.00       -0.83      0.42 o 
   5  -3  11      202.74      198.38      3.56 o 
   6  -3  11        1.53        2.37      0.69 o 
   7  -3  11        6.73        5.82      0.86 o 
   8  -3  11      100.63      112.27      2.83 o 
  -6  -2  11        2.53        1.66      0.71 o 
  -5  -2  11       13.61       16.11      1.11 o 
  -4  -2  11       56.67       59.16      1.62 o 
  -3  -2  11       10.67       12.03      0.76 o 
  -2  -2  11       28.06       17.89      0.93 o 
  -1  -2  11       21.35       16.74      0.71 o 
   0  -2  11       71.91       67.84      1.33 o 
   1  -2  11        1.44        1.26      0.38 o 
   2  -2  11      366.13      353.35      4.27 o 
   3  -2  11       69.16       79.59      1.43 o 
   4  -2  11      120.14      116.43      2.17 o 
   5  -2  11      100.60      104.88      2.26 o 
   6  -2  11        6.80        9.55      1.31 o 
   7  -2  11       46.16       42.71      1.64 o 
   8  -2  11       59.36       60.87      1.97 o 
  -6  -1  11       25.76       20.55      1.08 o 
  -5  -1  11       30.51       24.87      1.15 o 
  -4  -1  11        1.92        2.78      0.56 o 
  -3  -1  11      230.94      241.08      3.48 o 
  -2  -1  11        3.36        5.12      0.62 o 
  -1  -1  11       94.54       92.05      1.54 o 
   0  -1  11        0.75        1.57      0.35 o 
   1  -1  11      155.66      158.49      2.14 o 
   2  -1  11      169.65      170.90      2.26 o 
   3  -1  11      110.40      110.15      1.72 o 
   4  -1  11      260.80      251.65      3.72 o 
   5  -1  11       35.00       37.13      1.26 o 
   6  -1  11        2.04        4.03      0.68 o 
   7  -1  11        6.20        7.65      0.83 o 
   8  -1  11       22.34       29.00      1.65 o 
   9  -1  11        0.10       -0.18      0.65 o 
  -6   0  11       16.43       17.70      1.11 o 
  -5   0  11       51.50       46.93      1.60 o 
  -4   0  11       93.05       96.48      2.26 o 
  -3   0  11      570.51      501.71      7.59 o 
  -2   0  11       49.75       51.72      1.34 o 
  -1   0  11      242.10      245.36      3.70 o 
   0   0  11        4.92        3.19      0.42 o 
   1   0  11      709.73      669.78      6.97 o 
   2   0  11       10.36       10.38      0.51 o 
   3   0  11      440.59      424.96      4.91 o 
   4   0  11      139.78      127.38      3.23 o 
   5   0  11       19.50       18.28      0.95 o 
   6   0  11       34.97       33.22      1.26 o 
   7   0  11      155.22      139.90      3.09 o 
   8   0  11       62.52       68.52      2.06 o 
   9   0  11       76.25       88.61      4.22 o 
  -6   1  11        0.06       -0.46      0.56 o 
  -5   1  11       19.18       20.09      1.00 o 
  -4   1  11        4.65        3.98      0.59 o 
  -3   1  11      582.34      533.70      7.23 o 
  -2   1  11       14.19       10.34      0.68 o 
  -1   1  11      227.63      224.24      3.78 o 
   0   1  11      116.64      127.18      2.02 o 
   1   1  11      842.79      789.68      8.64 o 
   2   1  11       14.63       14.48      1.06 o 
   3   1  11       48.80       51.00      1.07 o 
   4   1  11      154.03      157.39      2.52 o 
   5   1  11        0.93        1.44      0.53 o 
   6   1  11      197.21      176.86      3.36 o 
   7   1  11       10.07        8.25      1.01 o 
   8   1  11       68.15       66.22      2.36 o 
   9   1  11        7.17       11.79      1.05 o 
  -6   2  11        0.74        0.93      0.51 o 
  -5   2  11      123.75      128.94      3.00 o 
  -4   2  11      182.76      168.27      3.59 o 
  -3   2  11      229.44      211.48      4.23 o 
  -2   2  11      128.17      131.81      3.59 o 
  -1   2  11        0.49       -0.19      0.39 o 
   0   2  11        0.23        0.65      0.33 o 
   1   2  11        0.15       -0.01      0.33 o 
   2   2  11       30.33       28.17      0.75 o 
   3   2  11       39.76       45.45      1.04 o 
   4   2  11      160.86      186.61      2.96 o 
   5   2  11        0.58        1.23      0.47 o 
   6   2  11      200.32      178.12      3.19 o 
   7   2  11       17.87       19.62      1.21 o 
   8   2  11        3.28        4.03      0.78 o 
   9   2  11        0.29        0.13      0.64 o 
  -6   3  11       56.23       64.22      4.26 o 
  -5   3  11       93.15      101.27      2.61 o 
  -4   3  11       46.12       49.58      1.76 o 
  -3   3  11      299.10      293.54      5.49 o 
  -2   3  11        6.04        5.77      0.77 o 
  -1   3  11        7.06        6.09      0.65 o 
   0   3  11     1382.34     1350.26     22.60 o 
   1   3  11      228.99      202.61      2.91 o 
   2   3  11        2.23        0.81      0.36 o 
   3   3  11       47.77       47.24      1.16 o 
   4   3  11       15.79       15.10      0.78 o 
   5   3  11       27.78       25.23      0.90 o 
   6   3  11       29.97       30.84      1.40 o 
   7   3  11       13.45       14.07      0.95 o 
   8   3  11       22.34       20.87      1.33 o 
   9   3  11        0.01        0.62      0.68 o 
  -5   4  11      100.34       98.54      2.57 o 
  -4   4  11      142.29      159.11      3.56 o 
  -3   4  11      599.08      624.84     10.42 o 
  -2   4  11        2.81        4.36      0.60 o 
  -1   4  11      360.11      364.14      5.75 o 
   0   4  11        1.40        0.04      0.47 o 
   1   4  11     1648.35     1621.80     17.05 o 
   2   4  11        8.71        7.05      0.60 o 
   3   4  11        5.18        5.36      0.57 o 
   4   4  11       16.03       18.62      0.89 o 
   5   4  11       44.74       45.35      1.23 o 
   6   4  11        0.33        1.16      0.58 o 
   7   4  11       23.70       26.42      1.29 o 
   8   4  11       65.94       68.19      3.02 o 
   9   4  11        3.28        3.99      0.92 o 
  -5   5  11        2.00        3.20      0.79 o 
  -4   5  11        7.33        7.59      0.97 o 
  -3   5  11        9.96       18.28      1.32 o 
  -2   5  11       22.69       21.10      1.40 o 
  -1   5  11       88.73       87.60      1.98 o 
   0   5  11      106.25       97.29      2.08 o 
   1   5  11      230.67      245.25      4.33 o 
   2   5  11        4.25        1.93      0.52 o 
   3   5  11       25.40       26.01      1.26 o 
   4   5  11      551.71      561.59      8.15 o 
   5   5  11        0.06        0.24      0.45 o 
   6   5  11        2.48        4.00      0.70 o 
   7   5  11        1.42        0.15      0.59 o 
   8   5  11        7.89        8.91      0.93 o 
   9   5  11       27.27       20.11      1.51 o 
  -4   6  11       26.15       25.32      1.37 o 
  -3   6  11      121.91      112.15      2.68 o 
  -2   6  11        0.80        0.18      0.66 o 
  -1   6  11        9.30        6.43      0.65 o 
   0   6  11       28.47       35.60      1.24 o 
   1   6  11       35.33       42.35      1.59 o 
   2   6  11        8.67        7.61      1.11 o 
   3   6  11       62.73       55.27      2.02 o 
   4   6  11       72.17       76.49      3.00 o 
   5   6  11      116.18       98.72      2.33 o 
   6   6  11        0.72       -0.34      0.78 o 
   7   6  11        5.81        2.23      0.74 o 
   8   6  11       47.79       51.84      1.88 o 
  -3   7  11       30.84       37.02      1.78 o 
  -2   7  11       44.95       38.32      1.82 o 
  -1   7  11      129.00      126.94      2.49 o 
   0   7  11       58.01       58.14      1.66 o 
   1   7  11       10.41        8.37      0.82 o 
   2   7  11       65.36       63.54      1.65 o 
   3   7  11        5.48        7.73      0.99 o 
   4   7  11       17.45       14.26      2.33 o 
   5   7  11       28.20       22.89      1.24 o 
   6   7  11       37.26       40.64      3.10 o 
   7   7  11      295.71      310.65      5.48 o 
   8   7  11       13.17       10.14      1.38 o 
  -2   8  11      304.29      337.43      6.66 o 
  -1   8  11       16.17       15.67      1.14 o 
   0   8  11        4.17        5.41      0.77 o 
   1   8  11        5.92        6.21      0.82 o 
   2   8  11       34.54       33.70      1.95 o 
   3   8  11        4.20        5.63      0.96 o 
   4   8  11       39.86       40.20      2.06 o 
   5   8  11       54.04       48.81      1.93 o 
   6   8  11       61.91       52.89      2.10 o 
   7   8  11       14.84        7.81      1.58 o 
   0   9  11        3.12        1.69      0.71 o 
   1   9  11       67.88       80.07      2.18 o 
   2   9  11        8.94        8.95      2.29 o 
   3   9  11        9.18       10.03      1.04 o 
   4   9  11       97.71       97.29      4.56 o 
   5   9  11       58.18       57.51      2.52 o 
  -2  -6  12       26.88       25.87      1.89 o 
  -1  -6  12       27.09       18.87      1.23 o 
   0  -6  12        0.41        0.16      0.67 o 
   1  -6  12        0.28        0.43      0.55 o 
   2  -6  12       20.44       23.58      1.68 o 
   3  -6  12       39.66       39.52      1.99 o 
  -3  -5  12        2.41        7.21      1.22 o 
  -2  -5  12        0.08       -0.32      0.83 o 
  -1  -5  12        2.33        1.61      0.63 o 
   0  -5  12        5.80        4.23      0.78 o 
   1  -5  12        1.17        0.66      0.52 o 
   2  -5  12        7.55        5.40      0.80 o 
   3  -5  12        1.71        0.95      0.56 o 
   4  -5  12        0.35        0.91      0.58 o 
   5  -5  12      367.04      386.45      5.63 o 
  -4  -4  12       67.27       84.44      2.67 o 
  -3  -4  12       30.84       30.97      1.37 o 
  -2  -4  12       27.21       29.74      1.42 o 
  -1  -4  12      104.29       88.02      2.12 o 
   0  -4  12       79.56       69.90      2.01 o 
   1  -4  12       32.39       31.05      1.39 o 
   2  -4  12      129.69      148.43      2.84 o 
   3  -4  12       25.32       23.76      1.12 o 
   4  -4  12      243.93      246.63      3.92 o 
   5  -4  12      108.65      103.48      2.19 o 
   6  -4  12       42.73       49.47      1.94 o 
  -5  -3  12       12.65       12.95      1.11 o 
  -4  -3  12        5.34        3.40      0.61 o 
  -3  -3  12        0.17        1.42      0.53 o 
  -2  -3  12        2.10        1.78      0.55 o 
  -1  -3  12      123.94      120.21      2.14 o 
   0  -3  12       11.85       12.53      0.86 o 
   1  -3  12        9.51        6.11      0.74 o 
   2  -3  12      561.14      533.01      7.77 o 
   3  -3  12       32.91       30.94      1.16 o 
   4  -3  12       31.39       37.44      1.56 o 
   5  -3  12        0.44        0.77      0.50 o 
   6  -3  12        9.92       10.82      1.12 o 
   7  -3  12        4.46        2.29      0.82 o 
  -5  -2  12        9.66       11.01      0.92 o 
  -4  -2  12        1.73        1.68      0.61 o 
  -3  -2  12      104.42      107.87      2.09 o 
  -2  -2  12       67.37       53.28      1.49 o 
  -1  -2  12      597.78      524.65      7.05 o 
   0  -2  12        3.94        4.30      0.78 o 
   1  -2  12        2.13        1.10      0.49 o 
   2  -2  12      102.79       92.87      1.74 o 
   3  -2  12      324.24      299.53      4.00 o 
   4  -2  12       52.19       54.16      1.45 o 
   5  -2  12       49.34       53.63      1.62 o 
   6  -2  12        4.38        1.25      0.63 o 
   7  -2  12       11.61        9.97      1.01 o 
   8  -2  12       83.87       72.00      2.22 o 
  -5  -1  12       14.60       12.56      1.54 o 
  -4  -1  12      133.58      136.68      2.94 o 
  -3  -1  12       33.21       20.82      1.04 o 
  -2  -1  12        0.10       -0.05      0.45 o 
  -1  -1  12       77.56       79.53      1.53 o 
   0  -1  12       13.19       13.72      0.68 o 
   1  -1  12       52.17       48.11      1.31 o 
   2  -1  12      545.05      526.90      6.44 o 
   3  -1  12      213.95      195.97      2.85 o 
   4  -1  12       25.62       22.34      0.99 o 
   5  -1  12        3.42        1.97      0.78 o 
   6  -1  12       20.70       24.58      1.19 o 
   7  -1  12      160.27      163.54      3.57 o 
   8  -1  12       69.70       79.34      2.31 o 
  -5   0  12        3.78        1.38      0.63 o 
  -4   0  12      103.36      111.40      4.03 o 
  -3   0  12        9.54        7.89      0.77 o 
  -2   0  12       86.65       78.69      1.76 o 
  -1   0  12      125.30      113.16      2.40 o 
   0   0  12       94.84      100.26      1.78 o 
   1   0  12      523.53      539.21      6.61 o 
   2   0  12        2.89        4.80      0.47 o 
   3   0  12     1397.71     1321.09     14.82 o 
   4   0  12       47.42       50.33      1.18 o 
   5   0  12        6.54        3.44      0.77 o 
   6   0  12       59.59       60.15      1.67 o 
   7   0  12      260.79      247.46      6.22 o 
   8   0  12       48.95       43.74      1.71 o 
  -5   1  12        3.47        5.48      0.69 o 
  -4   1  12        1.04        1.46      0.53 o 
  -3   1  12        0.00        0.54      0.51 o 
  -2   1  12      445.03      460.61      6.99 o 
  -1   1  12      163.26      160.45      3.03 o 
   0   1  12      145.54      161.83      2.46 o 
   1   1  12        7.18       10.03      0.64 o 
   2   1  12        1.36        1.55      0.43 o 
   3   1  12        5.05        8.17      0.60 o 
   4   1  12       36.55       38.66      1.12 o 
   5   1  12       53.00       55.05      1.54 o 
   6   1  12       65.58       69.89      1.78 o 
   7   1  12        2.31        2.89      0.73 o 
   8   1  12       18.51       17.47      1.23 o 
   9   1  12       24.97       20.65      1.35 o 
  -5   2  12       31.10       34.30      1.57 o 
  -4   2  12       88.91       76.30      2.26 o 
  -3   2  12       58.34       49.19      1.80 o 
  -2   2  12      463.98      460.41      6.99 o 
  -1   2  12      183.12      174.17      3.76 o 
   0   2  12      650.38      606.29      7.91 o 
   1   2  12      149.17      139.42      2.24 o 
   2   2  12      662.57      665.24      9.36 o 
   3   2  12        0.01       -0.12      0.38 o 
   4   2  12       77.55       72.60      1.58 o 
   5   2  12       27.03       19.49      1.12 o 
   6   2  12       65.64       54.52      1.58 o 
   7   2  12       57.54       46.38      1.50 o 
   8   2  12       67.26       65.34      2.09 o 
   9   2  12        6.89        3.83      0.86 o 
  -5   3  12        0.74        0.64      0.67 o 
  -4   3  12        2.17        1.06      0.67 o 
  -3   3  12        1.59        0.91      0.64 o 
  -2   3  12      149.58      149.64      3.44 o 
  -1   3  12       76.46       71.77      1.84 o 
   0   3  12        1.86        1.57      0.54 o 
   1   3  12       63.69       63.56      1.41 o 
   2   3  12      272.47      260.26      3.63 o 
   3   3  12        4.44        4.08      0.69 o 
   4   3  12        1.62        0.25      0.44 o 
   5   3  12        2.82        6.42      0.59 o 
   6   3  12       12.71       13.61      0.94 o 
   7   3  12      152.87      134.72      2.78 o 
   8   3  12       34.74       28.95      1.61 o 
   9   3  12       24.90       24.15      1.52 o 
  -5   4  12       75.66       79.97      2.64 o 
  -4   4  12       95.02      100.60      2.76 o 
  -3   4  12       10.92       10.94      1.06 o 
  -2   4  12       10.88       13.95      0.93 o 
  -1   4  12       18.19       19.31      1.10 o 
   0   4  12      251.12      249.88      4.35 o 
   1   4  12     1028.60     1031.83     11.21 o 
   2   4  12       39.48       37.06      1.16 o 
   3   4  12       56.64       58.63      1.81 o 
   4   4  12        7.85        6.67      0.71 o 
   5   4  12      113.82      105.69      2.44 o 
   6   4  12        0.07       -0.59      0.60 o 
   7   4  12        2.03        1.37      0.65 o 
   8   4  12        4.50        2.80      0.74 o 
   9   4  12        1.04        1.50      0.80 o 
  -4   5  12       41.24       53.59      2.07 o 
  -3   5  12      118.13      108.21      2.96 o 
  -2   5  12      103.33      100.37      2.85 o 
  -1   5  12        6.22        4.55      0.75 o 
   0   5  12      341.82      357.69      5.31 o 
   1   5  12        0.00        0.24      0.42 o 
   2   5  12      269.12      264.84      3.81 o 
   3   5  12       12.06       17.37      1.48 o 
   4   5  12      108.94      107.90      3.11 o 
   5   5  12       14.61       14.48      1.01 o 
   6   5  12       25.77       23.44      1.28 o 
   7   5  12       82.79       94.27      2.38 o 
   8   5  12       44.10       46.02      1.74 o 
  -3   6  12       23.86       23.35      1.62 o 
  -2   6  12      103.50      114.81      2.81 o 
  -1   6  12      364.26      342.66      4.76 o 
   0   6  12       78.71       68.87      2.28 o 
   1   6  12      166.83      166.92      3.40 o 
   2   6  12       29.49       29.52      1.30 o 
   3   6  12       63.70       56.25      2.10 o 
   4   6  12       67.51       66.75      2.59 o 
   5   6  12       55.78       42.66      1.85 o 
   6   6  12       21.76       22.32      2.02 o 
   7   6  12      106.37      118.51      2.82 o 
   8   6  12       15.69       15.88      1.26 o 
  -2   7  12       22.03       20.99      1.45 o 
  -1   7  12        0.23       -0.39      0.51 o 
   0   7  12        3.54        5.49      0.78 o 
   1   7  12        1.06       -0.40      0.58 o 
   2   7  12        3.30        3.53      0.88 o 
   3   7  12      141.44      150.29      5.02 o 
   4   7  12      120.15      120.25      3.77 o 
   5   7  12        0.17       -0.58      0.67 o 
   6   7  12       43.62       38.09      1.78 o 
   7   7  12       17.51       12.04      1.79 o 
  -1   8  12       44.01       52.80      1.99 o 
   0   8  12        0.07        0.86      0.65 o 
   1   8  12        2.45        3.99      0.76 o 
   2   8  12        0.29        0.51      0.90 o 
   3   8  12      154.84      151.17      3.84 o 
   4   8  12       15.41       16.53      1.53 o 
   5   8  12       21.32       17.31      1.27 o 
   6   8  12        2.66        2.74      0.91 o 
   1   9  12       74.17       72.37      2.48 o 
   2   9  12       74.70       82.52      2.97 o 
   3   9  12        1.57        1.48      0.76 o 
   4   9  12       29.19       29.58      1.71 o 
  -2  -5  13       12.09       15.01      1.58 o 
  -1  -5  13       16.23       16.94      1.95 o 
   0  -5  13       77.77       78.89      2.63 o 
   1  -5  13        1.39        2.27      0.72 o 
   2  -5  13        2.40        2.46      0.62 o 
   3  -5  13       12.72       13.80      1.31 o 
   4  -5  13       48.25       60.20      2.09 o 
  -3  -4  13       24.02       28.14      1.37 o 
  -2  -4  13       16.52       14.68      1.46 o 
  -1  -4  13       44.92       48.73      1.76 o 
   0  -4  13       38.11       33.97      1.47 o 
   1  -4  13        4.28        2.48      0.67 o 
   2  -4  13       26.74       29.49      1.78 o 
   3  -4  13       41.27       44.89      1.96 o 
   4  -4  13      121.80      126.18      2.53 o 
   5  -4  13        0.01        0.67      0.60 o 
  -4  -3  13        2.59        1.27      0.60 o 
  -3  -3  13       10.40       14.19      1.00 o 
  -2  -3  13        0.30       -0.07      0.52 o 
  -1  -3  13       13.12       19.23      1.45 o 
   0  -3  13       12.23       16.57      1.02 o 
   1  -3  13      100.18      100.26      3.17 o 
   2  -3  13       48.07       53.25      1.57 o 
   3  -3  13      101.03      101.04      2.81 o 
   4  -3  13        4.20        5.75      0.70 o 
   5  -3  13       46.14       50.09      1.54 o 
   6  -3  13       40.17       41.42      1.60 o 
  -4  -2  13        4.24        5.76      0.69 o 
  -3  -2  13      104.59       94.73      2.36 o 
  -2  -2  13      163.81      163.41      3.71 o 
  -1  -2  13       80.07       71.81      1.79 o 
   0  -2  13      179.26      147.78      2.90 o 
   1  -2  13       54.53       69.73      3.07 o 
   2  -2  13      178.94      172.83      3.16 o 
   3  -2  13       61.52       55.79      1.42 o 
   4  -2  13      219.13      221.02      3.56 o 
   5  -2  13       91.45       99.62      2.35 o 
   6  -2  13       66.72       62.85      1.84 o 
   7  -2  13       30.84       37.46      1.72 o 
  -5  -1  13       84.27       93.93      2.47 o 
  -4  -1  13      116.13      120.12      2.81 o 
  -3  -1  13      166.69      154.81      2.86 o 
  -2  -1  13      103.35      106.62      2.22 o 
  -1  -1  13      147.36      130.50      2.60 o 
   0  -1  13       60.69       48.75      1.47 o 
   1  -1  13      378.94      370.89      5.74 o 
   2  -1  13     1118.58     1092.83     28.58 o 
   3  -1  13       88.02       89.16      1.83 o 
   4  -1  13       29.59       32.90      1.71 o 
   5  -1  13       61.57       58.00      2.24 o 
   6  -1  13      209.95      205.35      3.73 o 
   7  -1  13       36.30       39.51      2.01 o 
  -5   0  13       88.02       99.65      2.69 o 
  -4   0  13        7.99        4.20      0.78 o 
  -3   0  13       87.27       90.04      2.43 o 
  -2   0  13       95.08       82.21      1.88 o 
  -1   0  13       51.70       46.18      1.51 o 
   0   0  13      112.42       96.80      1.79 o 
   1   0  13        8.67        7.65      0.72 o 
   2   0  13      236.27      232.37      3.89 o 
   3   0  13      346.04      374.80      5.20 o 
   4   0  13       60.21       65.64      1.42 o 
   5   0  13       38.58       37.43      1.36 o 
   6   0  13       33.14       26.00      1.36 o 
   7   0  13       19.32       14.98      1.04 o 
   8   0  13       29.39       41.96      1.73 o 
  -5   1  13      116.64      148.09      3.13 o 
  -4   1  13       45.00       44.69      1.60 o 
  -3   1  13       11.41       11.25      1.09 o 
  -2   1  13       41.22       38.18      1.48 o 
  -1   1  13      112.91      110.85      2.45 o 
   0   1  13       31.44       34.91      1.35 o 
   1   1  13       97.48       99.73      1.98 o 
   2   1  13      339.70      322.31      5.09 o 
   3   1  13      380.66      409.69      6.82 o 
   4   1  13        2.24        1.84      0.48 o 
   5   1  13       51.46       46.09      1.46 o 
   6   1  13        8.98        5.64      0.76 o 
   7   1  13       26.78       28.94      1.35 o 
   8   1  13       79.39       74.00      2.30 o 
  -4   2  13      160.56      154.62      3.62 o 
  -3   2  13       23.64       26.83      1.53 o 
  -2   2  13      113.56       96.73      2.40 o 
  -1   2  13       38.52       39.84      1.44 o 
   0   2  13        0.33        0.28      0.51 o 
   1   2  13      434.73      431.44      5.52 o 
   2   2  13      634.25      658.04     11.05 o 
   3   2  13      170.63      180.89      3.60 o 
   4   2  13        1.15        0.74      0.52 o 
   5   2  13      177.52      162.06      3.09 o 
   6   2  13       23.04       23.44      1.57 o 
   7   2  13        0.56        1.62      0.63 o 
   8   2  13       34.99       37.55      1.73 o 
  -4   3  13       91.85       97.69      4.01 o 
  -3   3  13        9.97       13.12      1.18 o 
  -2   3  13        4.59        3.11      0.78 o 
  -1   3  13        0.77        0.76      0.56 o 
   0   3  13       15.00       12.36      0.92 o 
   1   3  13       83.08       77.49      1.62 o 
   2   3  13      471.16      478.91      8.12 o 
   3   3  13      308.99      312.67      6.69 o 
   4   3  13      146.32      164.91      3.86 o 
   5   3  13        5.37        0.99      0.49 o 
   6   3  13      167.50      150.01      3.01 o 
   7   3  13       70.31       79.52      2.28 o 
   8   3  13       48.17       51.51      1.72 o 
  -4   4  13       32.31       41.37      1.90 o 
  -3   4  13      110.86      119.10      3.80 o 
  -2   4  13       14.29       15.26      1.02 o 
  -1   4  13      155.91      162.30      3.26 o 
   0   4  13       64.36       70.13      1.96 o 
   1   4  13       57.79       64.77      1.57 o 
   2   4  13      407.49      400.05      6.81 o 
   3   4  13       45.99       47.54      1.91 o 
   4   4  13      158.99      161.78      6.48 o 
   5   4  13      180.03      165.93      3.89 o 
   6   4  13       11.12       12.96      1.01 o 
   7   4  13      126.85      106.66      2.53 o 
   8   4  13       43.21       46.38      1.74 o 
  -3   5  13       64.79       74.44      2.51 o 
  -2   5  13      141.26      135.44      3.50 o 
  -1   5  13      224.47      231.99      3.89 o 
   0   5  13      101.68       99.27      2.24 o 
   1   5  13       41.42       38.31      1.47 o 
   2   5  13      127.37      127.80      3.27 o 
   3   5  13      222.94      217.47      4.90 o 
   4   5  13       63.36       55.65      2.34 o 
   5   5  13       10.89       11.38      1.12 o 
   6   5  13       13.71       11.29      2.57 o 
   7   5  13        0.55        0.73      0.70 o 
   8   5  13        9.96        7.65      0.98 o 
  -2   6  13        0.01        0.75      0.72 o 
  -1   6  13      177.98      205.83      3.30 o 
   0   6  13      410.54      435.85      6.45 o 
   1   6  13      250.75      246.42      4.19 o 
   2   6  13       61.83       61.21      2.22 o 
   3   6  13       11.93        9.55      1.11 o 
   4   6  13       64.09       62.08      2.55 o 
   5   6  13       52.75       51.71      3.07 o 
   6   6  13       76.56       80.23      3.45 o 
   7   6  13       26.62       23.67      5.75 o 
  -1   7  13       49.19       44.15      1.81 o 
   0   7  13        0.69        0.98      0.68 o 
   1   7  13      160.17      172.76      3.69 o 
   2   7  13       53.22       51.06      3.79 o 
   3   7  13       65.59       70.70      2.73 o 
   4   7  13       51.34       60.37      2.54 o 
   5   7  13        0.00       -0.06      0.87 o 
   6   7  13       82.98       77.23      3.52 o 
   0   8  13        2.94        1.94      0.72 o 
   1   8  13        5.65        3.49      0.82 o 
   2   8  13        5.13        5.12      1.16 o 
   3   8  13        0.41       -0.27      0.80 o 
   4   8  13       63.00       63.13      2.65 o 
   5   8  13       80.64       81.16      2.54 o 
  -1  -4  14        0.90        1.00      0.74 o 
   0  -4  14        0.18        0.22      0.66 o 
   1  -4  14      148.04      153.25      3.39 o 
   2  -4  14        0.00        0.45      0.59 o 
   3  -4  14        4.91        4.75      0.98 o 
   4  -4  14       24.91       22.26      1.59 o 
  -2  -3  14      319.53      327.32      7.37 o 
  -1  -3  14       61.42       61.85      2.51 o 
   0  -3  14       31.26       36.87      1.44 o 
   1  -3  14        3.35        3.64      0.80 o 
   2  -3  14       26.69       23.61      1.38 o 
   3  -3  14        0.01        0.47      0.57 o 
   4  -3  14       13.36       10.94      1.19 o 
   5  -3  14       83.10       84.68      2.04 o 
  -3  -2  14       13.05       11.07      1.01 o 
  -2  -2  14       34.85       36.35      1.39 o 
  -1  -2  14      173.46      167.21      4.43 o 
   0  -2  14        0.09       -0.61      0.53 o 
   1  -2  14        5.50        4.81      0.75 o 
   2  -2  14        0.15       -0.42      0.62 o 
   3  -2  14        4.32        8.70      0.84 o 
   4  -2  14        7.24        8.78      1.92 o 
   5  -2  14       12.50       18.29      1.18 o 
   6  -2  14       55.80       57.67      1.82 o 
  -3  -1  14       15.57       17.99      1.08 o 
  -2  -1  14        9.15        8.19      0.79 o 
  -1  -1  14       92.74       92.59      2.31 o 
   0  -1  14       12.40       12.86      1.00 o 
   1  -1  14       95.22      104.88      3.31 o 
   2  -1  14       65.93       68.57      2.20 o 
   3  -1  14       19.42       26.78      1.53 o 
   4  -1  14       36.77       33.63      1.77 o 
   5  -1  14        4.92        5.21      0.77 o 
   6  -1  14       11.70       10.60      0.97 o 
   7  -1  14        1.42        0.73      0.67 o 
  -4   0  14       62.71       65.46      2.04 o 
  -3   0  14       21.63       21.73      1.74 o 
  -2   0  14        3.28        5.49      0.83 o 
  -1   0  14        2.26        3.01      0.67 o 
   0   0  14       56.84       56.22      1.59 o 
   1   0  14        1.68        1.51      0.57 o 
   2   0  14        1.03        0.55      0.66 o 
   3   0  14       54.00       52.12      1.70 o 
   4   0  14       49.30       52.82      2.71 o 
   5   0  14       17.31       17.19      1.08 o 
   6   0  14        1.62        0.99      0.62 o 
   7   0  14       18.38       18.75      1.17 o 
  -4   1  14       84.05       93.93      2.96 o 
  -3   1  14       63.71       54.66      2.08 o 
  -2   1  14      140.90      135.32      2.91 o 
  -1   1  14        5.15        4.94      0.74 o 
   0   1  14       73.87       72.59      1.97 o 
   1   1  14       53.69       50.36      1.53 o 
   2   1  14      125.89      125.50      2.85 o 
   3   1  14      565.29      566.23      9.12 o 
   4   1  14        4.69        3.97      0.81 o 
   5   1  14      123.88      136.37      3.53 o 
   6   1  14        1.71        0.94      0.59 o 
   7   1  14       21.86       24.85      1.75 o 
  -4   2  14       44.60       55.21      2.14 o 
  -3   2  14        7.42        6.25      0.99 o 
  -2   2  14        5.25        4.80      0.75 o 
  -1   2  14       11.58       12.43      0.97 o 
   0   2  14      109.71       98.48      2.43 o 
   1   2  14       12.91       15.80      0.89 o 
   2   2  14        3.12        2.18      0.67 o 
   3   2  14       29.22       27.31      1.50 o 
   4   2  14       50.76       41.70      1.74 o 
   5   2  14       72.65       84.58      2.68 o 
   6   2  14       14.87       12.20      0.98 o 
   7   2  14       13.57       19.88      1.20 o 
  -3   3  14        3.68        5.53      0.98 o 
  -2   3  14        0.59        0.32      0.62 o 
  -1   3  14        0.10        1.13      0.77 o 
   0   3  14      117.75      132.57      2.86 o 
   1   3  14      169.44      165.40      2.87 o 
   2   3  14       75.81       71.48      2.06 o 
   3   3  14        0.00        0.38      0.80 o 
   4   3  14      142.99      130.81      3.80 o 
   5   3  14       56.95       53.74      1.93 o 
   6   3  14      113.90      127.19      2.78 o 
   7   3  14        5.69        3.93      0.79 o 
  -3   4  14       41.08       50.63      2.42 o 
  -2   4  14        1.83       -0.08      0.65 o 
  -1   4  14       26.48       28.42      1.41 o 
   0   4  14        9.78       11.06      1.41 o 
   1   4  14        3.66        3.97      0.67 o 
   2   4  14        2.40        1.54      0.76 o 
   3   4  14        6.37        4.64      1.34 o 
   4   4  14        3.52        2.24      0.86 o 
   5   4  14        1.71        0.65      0.71 o 
   6   4  14      205.96      222.27      6.45 o 
   7   4  14       84.48       76.41      2.45 o 
  -2   5  14      153.27      164.16      4.07 o 
  -1   5  14       20.33       20.63      1.19 o 
   0   5  14       53.31       61.01      1.78 o 
   1   5  14        1.03        0.57      0.58 o 
   2   5  14       18.66       16.83      1.25 o 
   3   5  14       71.47       65.84      2.31 o 
   4   5  14       11.21        7.90      1.58 o 
   5   5  14       46.06       44.54      1.91 o 
   6   5  14       10.07        7.18      1.41 o 
   7   5  14       58.56       64.59      3.44 o 
  -1   6  14      115.92      134.70      2.55 o 
   0   6  14      121.21      136.73      2.90 o 
   1   6  14       36.85       42.10      1.66 o 
   2   6  14       13.01       11.08      1.57 o 
   3   6  14       57.58       59.48      3.21 o 
   4   6  14        6.81        6.59      1.18 o 
   5   6  14        0.15       -0.02      0.88 o 
   6   6  14        8.59       10.25      1.62 o 
   0   7  14        5.55        4.29      0.80 o 
   1   7  14      176.26      188.64      5.01 o 
   2   7  14        1.47        1.93      1.22 o 
   3   7  14      200.32      221.21      5.17 o 
   4   7  14        1.52        0.13      0.95 o 
   5   7  14       66.95       70.51      3.85 o 
  -1  -3  15       99.88       86.82      6.52 o 
   0  -3  15      184.36      209.20      4.23 o 
   1  -3  15        0.00        0.63      0.68 o 
   2  -3  15        0.53       -0.09      0.67 o 
   3  -3  15        2.79        5.08      1.01 o 
  -2  -2  15       20.96       30.19      2.04 o 
  -1  -2  15       83.27       79.28      2.95 o 
   0  -2  15       76.84       77.61      2.61 o 
   1  -2  15        9.57       14.31      1.10 o 
   2  -2  15       41.16       50.32      1.96 o 
   3  -2  15       23.95       27.18      1.57 o 
   4  -2  15       13.71       12.08      1.26 o 
   5  -2  15       96.82       94.12      3.67 o 
  -2  -1  15        5.00        4.75      0.81 o 
  -1  -1  15       21.24       19.82      1.63 o 
   0  -1  15       23.93       19.37      1.19 o 
   1  -1  15       13.00       11.55      1.24 o 
   2  -1  15       83.07       88.63      4.04 o 
   3  -1  15      141.46      142.04      3.13 o 
   4  -1  15       30.85       37.64      2.64 o 
   5  -1  15        4.15        4.14      1.17 o 
   6  -1  15       21.37       21.44      1.29 o 
  -2   0  15       22.45       20.86      1.28 o 
  -1   0  15       16.22       27.70      1.38 o 
   0   0  15       31.28       24.92      2.90 o 
   1   0  15       30.51       22.93      1.16 o 
   2   0  15        0.68        0.53      0.68 o 
   3   0  15        4.98        3.69      1.22 o 
   4   0  15       71.74       84.53      2.23 o 
   5   0  15        0.16        0.96      0.96 o 
   6   0  15       28.02       30.72      1.48 o 
  -3   1  15        1.26        0.94      0.77 o 
  -2   1  15        0.33       -0.19      0.62 o 
  -1   1  15       84.41       77.72      2.16 o 
   0   1  15        9.43        9.41      1.20 o 
   1   1  15        5.51        4.95      0.88 o 
   2   1  15      151.96      159.84      3.80 o 
   3   1  15        0.77        0.70      1.40 o 
   4   1  15      133.07      149.03      3.67 o 
   5   1  15      230.47      246.15      6.78 o 
   6   1  15       11.03       10.72      0.99 o 
  -2   2  15        0.11        0.38      0.63 o 
  -1   2  15        1.56        0.86      0.64 o 
   0   2  15       10.90       11.79      1.00 o 
   1   2  15       24.29       25.54      2.82 o 
   2   2  15        2.98        1.17      0.75 o 
   3   2  15       20.12       19.43      1.35 o 
   4   2  15       31.44       37.89      2.41 o 
   5   2  15      101.11      109.11      7.26 o 
   6   2  15        9.80       11.36      1.56 o 
   7   2  15        3.07        1.47      0.71 o 
  -2   3  15       58.32       78.07      2.21 o 
  -1   3  15      100.52      112.02      2.69 o 
   0   3  15       26.50       25.03      1.36 o 
   1   3  15       19.53       20.90      1.87 o 
   2   3  15       19.55       20.53      1.22 o 
   3   3  15      100.18       90.69      3.13 o 
   4   3  15        0.02       -0.22      0.89 o 
   5   3  15       85.18       76.70      2.45 o 
   6   3  15        0.75       -0.26      1.00 o 
  -2   4  15       63.31       66.97      2.42 o 
  -1   4  15       59.64       68.26      2.09 o 
   0   4  15       10.18       12.13      1.72 o 
   1   4  15        2.84        0.46      0.98 o 
   2   4  15        0.12        0.01      0.74 o 
   3   4  15       34.16       32.67      1.88 o 
   4   4  15       49.47       55.43      2.41 o 
   5   4  15       16.70       15.76      1.32 o 
   6   4  15       16.27       23.26      2.11 o 
  -1   5  15       35.01       38.73      1.60 o 
   0   5  15        0.10       -0.81      0.59 o 
   1   5  15       10.17       10.63      1.54 o 
   2   5  15       37.78       37.90      1.72 o 
   3   5  15       28.59       33.58      3.27 o 
   4   5  15       21.75       19.74      1.74 o 
   5   5  15       91.52      106.42      3.49 o 
   6   5  15        4.21        0.12      1.11 o 
   0   6  15        9.84       14.69      1.14 o 
   1   6  15        1.04        2.34      1.18 o 
   2   6  15        0.18        0.42      1.28 o 
   3   6  15       48.28       50.95      2.32 o 
   4   6  15       11.49       12.58      1.47 o 
   5   6  15       46.20       60.84      2.62 o 
   1  -2  16       19.74       20.13      1.41 o 
   2  -2  16        1.00        4.14      0.94 o 
   0  -1  16       14.71       16.12      1.55 o 
   1  -1  16      170.62      186.07      4.86 o 
   2  -1  16        0.00        0.59      0.74 o 
   3  -1  16       13.22       11.35      1.15 o 
   4  -1  16        1.55        1.04      1.09 o 
  -1   0  16        0.58        0.77      1.04 o 
   0   0  16       34.84       44.26      2.29 o 
   1   0  16        1.46        0.40      0.77 o 
   2   0  16        2.85        1.32      0.77 o 
   3   0  16       65.11       79.50      2.55 o 
   4   0  16        0.64        0.84      0.67 o 
   5   0  16       17.84       16.21      2.21 o 
  -1   1  16        4.24        0.77      0.70 o 
   0   1  16      122.71      143.43      4.12 o 
   1   1  16       35.61       41.85      2.55 o 
   2   1  16        2.22        1.23      0.80 o 
   3   1  16      131.85      158.09      3.89 o 
   4   1  16      167.51      169.76      4.10 o 
   5   1  16        4.36        3.64      1.59 o 
  -1   2  16        0.58        1.11      0.84 o 
   0   2  16        1.79        0.57      0.88 o 
   1   2  16        0.14       -0.80      0.94 o 
   2   2  16        7.77        9.37      1.07 o 
   3   2  16       29.26       30.09      1.85 o 
   4   2  16       53.91       61.17      2.58 o 
   5   2  16       40.97       36.94      2.43 o 
  -1   3  16       24.82       26.75      1.49 o 
   0   3  16       55.52       70.15      2.80 o 
   1   3  16       57.42       62.07      2.97 o 
   2   3  16       13.85       13.31      1.08 o 
   3   3  16        6.63        4.94      1.12 o 
   4   3  16      239.66      258.35      9.80 o 
   5   3  16       22.44       22.60      1.50 o 
   0   4  16       65.79       85.44      2.70 o 
   1   4  16       73.78       73.70      3.35 o 
   2   4  16       37.40       45.31      2.67 o 
   3   4  16       18.80       14.87      1.48 o 
   4   4  16        0.53       -0.35      0.95 o 
   5   4  16       33.64       37.35      2.03 o 
   1   5  16       22.83       26.21      2.29 o 
   2   5  16        3.80        2.88      1.28 o 
   3   5  16       99.01      119.10      3.78 o 
   4   5  16       67.90       80.64      3.09 o 
                                                 
